# Supplementary material for: SH3RF3 promotes breast cancer stem-like properties via JNK activation and PTX3 upregulation
Source: Nat Commun. 2020 May 19;11:2487. doi: 10.1038/s41467-020-16051-9 (PMC7237486; doi:10.1038/s41467-020-16051-9)
Supplement: Supplementary file 4 — Supplementary Data 1 [file 41467_2020_16051_MOESM4_ESM.xlsx]

## Sheet: Sheet1
Supplementary Data file 1. Gene differentially expressed in HMLER sublines.
Gene symbol	Expression							Fold change
	CD44L_1	CD44L_2	CD44L_3	CD44H_1	CD44H_2	CD44H_3	CD44LS	CD44LS/CD44L	CD44H/CD44L
HLA-DRA	1e-05	1e-05	1e-05	0.0335212	0.0714955	1e-05	35.8146	21.7721	11.7735
RCAN2	1e-05	1e-05	1e-05	0.0670324	0.119152	0.0594009	17.5634	20.7441	12.999
PDE4B	1e-05	1e-05	1e-05	0.167566	0.30978	0.0594009	14.5139	20.469	14.127
AFF3	1e-05	1e-05	1e-05	0.100544	0.047667	0.32666	8.52948	19.7021	13.9503
EBF2	1e-05	1e-05	1e-05	10.4555	15.7268	7.09722	0.68787	16.0698	20.0812
GYPC	0.0291146	1e-05	1e-05	4.65807	5.79033	6.32514	56.6568	12.5103	9.16924
ANPEP	0.0582193	0.115276	0.0851011	11.2933	22.8515	1.24722	124.801	10.4997	7.09658
ADAM33	1e-05	0.115276	1e-05	0.435656	0.119152	0.0890963	54.1117	10.4594	2.48151
TMEM132D	1e-05	1e-05	0.0212828	0.301611	0.714865	0.534528	7.79576	10.1005	6.18602
KAAG1	1e-05	1e-05	0.0276646	0.243637	0.461568	1e-05	9.21596	9.96387	4.67091
CD180	0.0291146	1e-05	1e-05	0.0670324	0.119152	1e-05	8.23141	9.72722	2.67601
SDC2	0.116429	0.0768538	0.0638283	23.3573	19.587	27.3198	56.4733	9.364	8.09426
ENPP2	0.0582193	0.153698	0.0212828	40.247	42.6054	15.8574	47.6458	9.2596	8.72548
DCDC2	0.0291146	0.0384319	0.185083	0.862254	1.4209	0.148487	49.8254	9.20868	3.26684
SCG2	1e-05	0.0384319	0.0425555	0.502678	0.834007	0.148487	15.7749	9.19051	4.19661
RGS4	0.0582193	0.0384319	0.191465	12.1646	14.9166	4.54341	52.6901	9.0997	6.77826
CDH6	1e-05	0.0384319	1e-05	0.502678	0.881664	0.0890963	6.16782	8.91053	5.25999
FBLN2	0.0873239	0.384229	0.170192	2.41282	3.55046	1.15813	85.4552	8.64199	3.47209
AK5	1e-05	0.0768538	0.276556	0.569701	0.976978	0.386051	40.0335	8.40864	2.45119
FPR1	1e-05	0.0768538	1e-05	20.1067	24.9723	8.31474	7.68112	8.22764	9.43996
CREB3L1	0.0291146	0.0384319	1e-05	0.871302	1.62035	0.475137	6.4659	8.16557	5.45666
SNTB1	1e-05	1e-05	0.0851011	1.74259	2.64497	2.0193	8.09383	8.15613	6.23396
RIMS1	0.0291146	0.0384319	0.0638283	12.6672	14.0112	9.68073	10.9828	7.97038	8.11249
SYNGR1	1e-05	0.153698	0.0851011	0.536189	1.23909	0.772092	19.2372	7.91686	3.41508
ADAMTSL1	0.43658	0.230541	0.319102	1.80962	3.62194	1.03935	65.6907	7.64259	2.71398
TBX2	1e-05	0.153698	0.127647	6.03203	7.17239	4.15737	17.5863	7.55088	5.94738
EFR3B	0.0873239	0.0768538	0.0425555	0.301611	0.262123	0.0297054	12.4732	7.49988	1.52133
MOXD1	0.116429	0.307385	1.23383	6.2331	5.71885	3.89011	99.3958	7.49094	3.25655
COL3A1	0.582103	2.11321	0.872193	1480.96	763.942	67.6165	209.178	7.45863	9.34033
BNC2	1e-05	0.0384319	0.0638283	3.41815	3.0024	2.07869	5.84682	7.42216	6.37688
CLEC3B	1e-05	0.0384319	0.0212828	74.596	32.1685	10.2746	3.39345	7.41325	10.9364
PREX1	1e-05	1e-05	0.212738	4.55754	5.07548	3.9792	11.7166	7.36816	5.99955
TBL1X	0.0291146	0.0768538	0.127647	0.301611	1.23909	0.564224	12.8171	7.36276	3.17156
CHST2	0.116429	0.653182	0.531829	38.5379	52.8993	89.9475	65.1862	7.23135	7.1228
MMP16	0.0291146	1e-05	0.127647	0.569701	0.548065	0.445442	7.24547	7.11531	3.31778
PTN	0.0582193	0.0768538	0.23401	0.770768	0.78635	0.296964	16.3711	7.05602	2.32869
HLA-DPA1	1e-05	0.345807	0.276556	0.502678	0.500408	0.267269	25.9553	6.96707	1.02938
PPARG	1e-05	0.19212	0.148919	16.4875	14.7022	24.2315	14.2158	6.96633	7.34432
GREM1	0.0582193	0.0768538	0.255283	23.8265	55.5681	76.2876	16.1877	6.95892	8.6396
GLI2	0.0291146	0.0768538	0.0425555	1.7761	1.47738	0.356355	6.07611	6.93934	4.60317
NTNG2	1e-05	0.115276	0.127647	0.569701	0.262123	0.475137	9.7447	6.91095	2.42759
COL6A2	0.844045	8.26072	6.97748	963.112	659.525	755.987	613.044	6.83741	7.20852
WNT5A	0.582103	0.422651	0.510556	27.6133	20.707	22.7764	55.1435	6.77047	5.5521
ANXA6	0.349266	1.61373	3.19093	87.2297	86.0209	38.4556	182.444	6.7306	5.36025
PLA2G16	0.145533	0.384229	0.425465	13.9742	17.6093	13.7193	32.8797	6.69017	5.56761
SYT11	0.0291146	0.345807	0.425465	15.013	16.1081	10.8388	26.047	6.60924	5.71217
EPHA4	1e-05	0.0384319	0.106374	8.9475	9.03101	4.1259	4.4092	6.51319	7.25397
RNF182	0.582103	0.461073	0.893466	1.4745	3.5028	1.27691	58.4452	6.50042	1.69127
MPP4	0.0291146	0.0768538	0.0638283	1.91015	3.76491	0.32666	5.02139	6.47117	5.1435
KIRREL3	0.261952	0.345807	0.276556	0.368633	1.04846	0.534528	25.9553	6.46029	1.14204
MGP	0.116429	0.115276	1e-05	16.0854	14.5116	1.06905	6.74104	6.44752	7.09444
SRGN	0.232847	0.384229	0.404193	161.122	187.792	126.829	28.2023	6.37234	8.86368
NTSR1	0.349266	0.730026	0.702011	7.1379	11.6521	5.07793	48.861	6.36264	3.74407
KCNK2	0.203742	0.153698	0.297829	2.71442	3.95554	0.593919	17.9073	6.35728	3.47058
CDK15	0.145533	0.0768538	0.0851011	0.201077	0.428923	0.0890963	8.34605	6.34745	1.22566
CPQ	0.232847	0.19212	0.297829	10.3215	8.38764	10.3934	19.2142	6.31741	5.33141
OLFML3	1.57166	3.30429	1.04238	139.172	69.4601	13.8084	154.172	6.28817	5.23209
TNFRSF19	1e-05	0.0384319	0.276556	3.78678	2.81177	1.27691	8.09383	6.26837	4.64395
PNMA2	1e-05	0.19942	0.61692	3.67653	6.88645	4.94014	20.2731	6.2192	4.24723
ITGA7	0.989568	1.15267	0.574375	22.6536	25.3774	17.1937	65.8053	6.18329	4.58554
NAT8L	0.0582193	0.153698	0.127647	0.83779	1.45355	2.46473	7.9104	6.12696	3.80802
WNT5B	1.39703	2.53586	3.46747	61.8617	75.7985	34.5952	168.342	6.09262	4.54081
HPGD	0.116429	0.307385	0.127647	9.58422	3.71726	0.534528	12.5191	6.08969	4.64903
TBX18	0.0291146	0.19212	0.340374	12.1311	20.3257	5.13732	11.9459	5.99576	6.0648
TFPI	0.0582193	0.422651	0.425465	55.9637	48.7293	43.8008	18.8245	5.96138	7.35614
AHRR	0.145533	0.422651	0.212738	0.670234	0.500408	1.42539	15.9354	5.93588	1.73306
DCLK2	0.174638	0.0768538	0.23401	2.71442	3.12154	3.44468	9.69884	5.90523	4.25668
ITGA11	0.116429	0.0384319	0.127647	0.402145	0.595722	0.118792	5.52582	5.87479	1.98283
NPTX1	0.0291146	0.0768538	0.38292	1.00535	0.0714955	2.91016	9.49248	5.86417	3.02773
SIX2	0.0582193	0.384229	0.276556	21.2126	10.8181	4.03859	13.7801	5.84541	5.64863
TMEFF2	0.116429	0.0768538	0.191465	1.50801	2.59732	0.504833	6.87861	5.7451	3.58283
HTR1B	0.145533	0.153698	0.0212828	0.804279	1.47738	0.178183	5.34239	5.64399	2.94011
GNG11	0.145533	0.345807	1.04238	108.275	109.42	60.0145	25.1757	5.62189	7.5004
ST8SIA1	0.116429	0.19212	0.170192	0.569701	1.04846	0.207878	7.81869	5.61457	1.93141
PDGFRB	0.640312	1.57531	0.702011	38.739	42.3194	7.51296	46.2701	5.57217	4.92397
PLAC8	0.261952	0.115276	0.170192	1.13939	2.45435	0.742396	8.64412	5.56596	2.98569
COL6A1	3.20152	13.8319	9.44512	1135.53	784.982	564.481	411.593	5.54328	6.55227
PODXL	0.756731	0.422651	1.10619	3.61922	4.36063	1.98961	35.2414	5.5316	2.12496
GPR124	0.345773	1.29137	0.636278	21.2186	15.5238	13.8402	35.0181	5.53012	4.4757
DPYSL3	1.42614	1.99795	9.12603	102.611	105.489	69.131	191.477	5.51636	4.46532
PRRX1	0.0582193	0.19212	0.404193	36.1921	27.8555	37.6538	9.65298	5.4674	7.27966
MYL9	0.376042	0.169451	0.365689	3.29651	7.73855	2.05998	13.2058	5.44225	3.84514
C3orf18	0.349266	0.653182	0.489284	7.07088	6.24308	4.06829	19.8792	5.32116	3.54255
TGFBR3	0.407475	1.15267	0.787102	6.5347	5.02782	5.87971	30.541	5.28667	2.89354
SLITRK4	0.0291146	0.153698	0.212738	1.1729	0.738693	0.32666	5.09018	5.27075	2.50044
ZEB1	0.234011	0.384229	0.404193	22.854	24.7697	18.8412	13.1125	5.26582	6.02251
PAPPA	0.0582193	0.309306	0.116372	1.59313	4.0947	3.33362	6.04951	5.22901	4.22059
PCOLCE	0.989568	1.69057	1.06365	138.336	86.2658	61.3098	46.5365	5.22075	6.25493
SERPINF1	1.42614	1.3832	1.34019	12.5332	8.72124	6.08758	50.787	5.1984	2.7201
CAPN5	0.989568	0.653182	0.957285	7.67408	5.50439	4.24646	31.4811	5.18285	2.74455
PLCXD3	0.0291146	0.422651	0.23401	7.47301	12.1525	2.07869	8.07091	5.14188	4.9841
ABCA3	0.203742	0.691604	0.425465	1.30695	1.57269	0.920569	15.1329	5.10316	1.52465
RARRES3	0.320161	0.230541	0.170192	4.02136	2.23989	2.46473	8.07091	5.06983	3.59746
DDR2	0.320161	0.576339	0.680739	6.90332	19.6823	18.6488	17.2424	5.03545	4.84195
ENPP1	0.0873239	0.307385	0.38292	6.46767	6.86262	2.6429	8.27726	4.99696	4.36043
SCN1B	0.261952	0.80687	0.38292	3.92082	1.69183	1.51448	15.3852	4.99064	2.29554
PLEKHG4	2.29928	3.34272	1.74438	31.8022	24.3051	15.9465	78.0722	4.98683	3.28614
OSR1	1.28061	1.22951	1.29765	28.317	23.1375	16.4513	39.7354	4.96837	4.15651
SH3RF3	1e-05	0.230541	0.829648	16.5881	21.7793	14.4023	11.0058	4.96082	5.6373
ACADS	0.37837	0.499495	0.574375	1.80962	2.04926	0.920569	14.9495	4.94871	1.71856
KIAA1462	0.116429	0.153698	0.489284	1.64206	2.07309	0.950264	7.79576	4.9447	2.61905
PLAC9	0.0582193	0.499495	0.212738	25.7031	12.367	17.6391	7.88748	4.94075	6.17607
GNAZ	0.474707	0.537917	0.638193	3.50629	3.14537	3.77133	16.8984	4.9406	2.65852
FUCA1	0.145533	0.307385	0.531829	3.18358	4.76571	1.90052	10.0428	4.93522	3.32227
GAMT	0.640312	1.95953	0.531829	7.57354	7.2677	2.34595	31.6874	4.92387	2.45633
PPAP2B	0.989568	0.499495	1.10619	16.521	10.3892	15.115	26.1387	4.9172	4.01731
EPHB6	0.698521	1.69057	0.212738	11.2933	10.3177	0.772092	26.0928	4.91102	3.10481
MME	0.232847	2.30532	1.28446	43.0395	65.4092	117.505	38.1763	4.905	5.88532
C14orf132	0.203742	0.922136	1.55292	14.1082	18.348	11.1655	25.9323	4.86006	4.02539
DMBT1	0.698521	0.384229	1.08492	1.4745	9.24547	0.593919	20.4065	4.81978	2.38388
SIX1	0.0582193	0.153698	0.361647	4.62456	3.28834	3.20712	5.38825	4.81675	4.27706
HLA-DPB1	0.174638	0.345807	0.872193	2.27877	1.42972	1.18783	12.9776	4.8051	1.81388
FBN1	1.8045	2.49743	2.55274	64.3415	76.1559	59.9254	63.4437	4.79528	4.86982
KHDRBS3	0.320161	0.345807	0.680739	5.9315	5.71885	4.95915	12.221	4.76682	3.6245
ITPKA	0.669417	1.95953	0.914739	18.3642	23.1375	46.2061	31.6645	4.74451	4.62938
TTC28	0.174638	0.357718	0.32208	1.87664	2.28755	1.75204	7.50571	4.71991	2.79163
TRPV2	0.174638	0.499495	0.212738	1.27344	1.35823	2.07869	7.70405	4.70378	2.40904
ZFYVE28	0.261952	0.80687	0.340374	3.28411	4.47977	3.3556	11.9	4.66298	2.98014
TMEM158	2.15375	2.6127	1.59547	20.0732	15.0834	16.5107	51.9564	4.61473	3.02172
PID1	0.0582193	0.461073	0.468011	8.71293	8.7689	15.7089	7.93333	4.59132	5.07114
PTGFR	0.0582193	0.422651	0.148919	18.7663	10.8896	13.5708	4.99846	4.57351	6.10091
MYPN	0.407475	0.461073	0.425465	1.80962	4.8372	1.21752	10.2033	4.56407	2.60347
FAM167A	1.28061	1.22951	1.36147	1.4745	5.74268	4.0089	30.1742	4.54728	1.53585
QPRT	0.698521	1.0374	0.850921	2.31228	2.38286	0.504833	20.0167	4.53691	1.00731
ADAMTS1	0.669417	1.0374	1.57419	6.06554	11.2947	17.5203	25.3821	4.53656	3.41021
DTX3	0.785835	1.15267	0.893466	6.93683	7.81576	7.36448	21.5988	4.51604	2.96528
IFITM1	0.282325	1e-05	0.0638283	11.0436	12.4368	8.95081	2.6109	4.49998	6.54979
MAP1B	0.291056	0.80687	1.55292	23.8265	38.3401	25.1817	19.8562	4.49003	5.04225
FLVCR2	1.04778	1.25756	1.32467	9.62879	7.63728	5.27778	26.584	4.45748	2.63469
CPNE7	1.36793	3.34272	2.46765	61.6942	58.8087	70.5267	52.3691	4.45197	4.73401
RGS5	0.275631	0.0768538	0.437591	1.1538	2.40502	1.42539	5.75557	4.44986	2.6573
ARNT2	0.320161	0.384229	0.468011	0.569701	2.62114	1.09874	8.32312	4.41262	1.87137
NRROS	0.291056	0.230541	0.191465	3.78678	1.47738	7.83961	5.05739	4.41125	4.19981
GPR162	0.698521	0.922136	0.297829	1.70908	1.40589	0.831483	13.505	4.40042	1.04059
RTL1	0.116429	0.230541	0.61692	4.28945	1.73949	2.73199	6.76397	4.39589	3.18414
CMKLR1	0.0582193	0.0768538	0.340374	18.7328	41.3901	3.3259	3.16417	4.31943	7.06016
COL1A1	3.49257	5.18697	5.82875	243.124	185.004	47.8394	96.3005	4.31563	5.03592
ADAMTS12	1.36793	0.883714	1.59547	13.2034	10.0556	6.26575	25.2674	4.30039	2.94008
FIBCD1	0.261952	0.461073	0.127647	3.15006	3.05006	0.445442	5.34239	4.23577	2.96572
GLDC	0.552998	0.307385	1.7231	4.08838	3.52663	1.63326	16.1418	4.22837	1.83986
NTN4	2.15375	3.95747	3.08456	34.4495	41.3186	70.6455	56.8861	4.21399	3.99293
DOCK10	0.407475	0.268963	0.361647	3.41815	4.69422	2.7023	6.42004	4.21362	3.38099
CYFIP2	1.57166	1.42162	1.61674	12.7343	21.5171	32.0117	28.294	4.20261	3.84536
RASA3	2.82316	2.80481	3.87165	17.8615	21.9222	26.6368	56.7026	4.16244	2.80569
SPRY1	0.145533	0.0768538	0.744557	6.06554	3.57428	1.48478	5.75511	4.1583	3.52418
PTPRS	2.21196	3.26587	4.55238	8.14324	8.67358	7.06753	58.835	4.13728	1.25171
DLC1	1.39703	1.53689	2.48892	10.0869	39.7698	24.2612	31.7562	4.13488	3.7727
MLPH	7.85826	18.2888	8.27512	188.501	220.199	267.318	197.049	4.10211	4.29565
BGN	0.232847	0.883714	0.510556	54.1206	43.0104	45.9092	9.14855	4.07619	6.45796
MESP1	0.81494	1.0374	0.468011	8.67941	10.008	8.07717	12.6796	4.03505	3.52791
HGF	0.0291146	0.0384319	0.0212828	5.39532	6.4337	13.749	0.481512	4.02343	8.16965
PVRL3	0.116429	0.422651	1.97838	15.7168	20.2066	11.4031	13.5738	4.01575	4.23261
FADS2	31.142	37.5766	45.3748	104.186	149.619	10.0371	614.534	4.01424	1.20946
PSCA	0.320161	1.19224	0.596498	4.43421	5.53847	5.35944	11.1904	3.99265	2.86199
SV2A	2.64853	2.57428	6.16911	33.7123	38.7928	24.5581	60.119	3.98477	3.09091
PDZRN3	1.48435	1.07582	1.46783	5.56287	5.52822	2.37565	21.232	3.98306	1.74126
RPL36A-HNRNPH2	1.85951	0.402672	0.426529	0.116964	1.61582	23.2792	14.1564	3.98143	3.21763
RGCC	0.844045	1.80584	0.702011	8.00919	9.38844	7.39418	17.4946	3.96882	2.88681
MX1	0.349266	0.691604	0.829648	5.3618	5.05165	31.4475	9.67591	3.95592	4.4841
PKN1	3.11421	6.60858	7.25402	55.6621	65.9811	78.782	87.5417	3.95137	3.56143
METTL7B	1.10599	0.499495	0.510556	92.4575	82.1368	2.19747	10.8453	3.94259	6.38454
PTX3	0.81494	2.19006	2.36129	633.362	710.613	2838.08	27.3769	3.93592	9.60607
SLFN11	0.117884	0.207104	0.961965	4.80083	4.50598	5.37578	6.509	3.92344	3.51208
PRRT2	0.37837	0.80687	0.425465	4.02136	2.0016	2.0193	8.13969	3.92224	2.31991
FGFR1	7.71274	8.99073	8.72184	96.0432	93.2647	114.803	127.094	3.90652	3.58026
RGMB	5.14891	3.56057	6.04148	12.0513	31.5637	24.2086	73.4057	3.90005	2.20098
NOV	0.116429	0.422651	0.212738	83.7781	37.6967	35.7236	3.73738	3.89854	7.70799
PDGFRL	0.238377	0.394219	0.396747	10.1874	8.76294	1.13527	5.07894	3.88777	4.28637
PLAT	15.3382	10.4892	13.4869	69.6698	56.2114	5.99849	191.34	3.86797	1.7461
RAB6B	0.203742	0.61476	0.557995	1.48221	1.62726	0.952343	6.62525	3.85194	1.56112
LRIG1	3.76353	1.91265	4.82233	14.9195	18.1123	12.1051	50.4935	3.85088	2.10412
SDK1	0.174638	0.384229	1.23383	5.56287	6.02862	5.07793	8.36898	3.80788	3.217
STC1	3.60899	2.38217	4.59493	29.2553	59.5713	31.7741	49.3425	3.80563	3.51
CAMK1	2.56966	2.59272	2.82163	31.0786	25.0376	35.4962	35.6929	3.74541	3.52036
PARD6A	1.07688	1.19109	0.76583	5.32829	4.14617	2.25686	13.505	3.73926	1.95117
PMP22	0.873149	1.26793	1.40401	19.3695	12.7721	18.7378	15.4998	3.71332	3.84319
CCDC85A	0.0291146	0.134871	1e-05	10.9153	13.7047	7.79982	0.710111	3.69935	7.62708
C16orf45	0.931358	1.11425	0.638193	10.2544	10.5084	11.1952	11.2351	3.65062	3.57383
KCNIP3	8.84782	9.87444	9.31748	34.7176	33.5267	8.22565	117.303	3.64966	1.44742
NME4	1.33882	3.57325	4.98018	26.4447	29.9844	15.5996	41.229	3.64425	2.8642
BIN1	4.13287	9.52864	3.70147	80.5275	92.1925	41.6627	72.0419	3.63778	3.6261
ARHGAP22	7.27617	8.64494	7.48802	46.9157	45.989	23.6376	96.8278	3.63331	2.31571
MARCH3	1.95002	3.72693	2.42511	48.2897	31.5728	20.3117	32.7192	3.59874	3.62808
FOXC2	0.0873239	0.384229	0.276556	8.51186	13.9397	4.84037	3.00367	3.59037	5.18908
AZIN2	1.33882	3.26587	1.8082	5.46234	6.07628	4.57311	25.5426	3.57882	1.32906
NRSN2	0.727626	2.19006	3.10583	11.7624	22.2797	12.9769	23.9605	3.57694	2.96457
IFI44L	1e-05	0.153698	0.106374	11.863	10.8181	16.867	1.0318	3.57309	7.2485
ADAM12	0.494789	0.499495	0.914739	2.44633	3.21686	3.05864	7.54355	3.56737	2.1918
ZCCHC24	2.99837	3.53482	3.76954	25.745	15.0699	9.937	39.6201	3.52817	2.30043
COL8A1	2.32838	1.15267	4.02056	35.1198	23.3758	7.39418	28.4545	3.50835	3.13478
FZD1	2.15375	2.03637	3.48874	21.0786	11.3424	8.13656	29.0736	3.50571	2.401
BAI2	2.91047	4.22642	2.70165	7.47301	10.1986	5.07793	37.1445	3.50159	1.20932
ZMYND10	0.43658	1.34478	0.404193	5.29478	2.52583	0.564224	8.13969	3.48194	1.93979
CADM3	0.756731	8.11049	4.96358	894.851	924.805	321.526	51.061	3.4693	7.27438
TWIST1	2.64853	6.07067	3.2122	29.9255	31.3583	31.0021	43.404	3.44803	2.95135
CHST10	2.27017	0.768448	3.02074	7.80812	7.91107	6.68149	22.0345	3.44749	1.8863
NR2F1	0.552998	0.422651	0.659466	43.7657	38.3401	18.5894	5.89268	3.43449	5.94446
CITED2	9.63365	10.6045	5.5522	23.7595	28.9278	39.3168	92.4484	3.42678	1.83487
SNED1	0.629834	1.27754	1.85925	105.448	82.8796	27.4012	13.333	3.40862	5.8398
PRDM8	2.96868	2.11321	2.44638	4.65807	7.48216	3.71194	26.5285	3.40211	1.07429
ENOX1	0.611207	0.80687	0.638193	3.58571	5.59971	2.58351	7.22254	3.39744	2.51688
AC037459	0.63129	1.73937	0.00703001	4.09877	3.78683	2.29814	8.30501	3.38938	2.09864
RAB15	2.53211	2.15164	3.61638	8.51186	7.7681	4.89976	28.5921	3.36937	1.35148
VIM	214.236	430.973	235.546	2200.05	2097.15	3696.92	2965.92	3.33663	3.18212
APOBEC3B	2.87904	2.21196	2.42383	9.5745	7.8577	3.06636	24.8971	3.31313	1.44771
MGLL	22.0904	29.3928	24.8466	96.5793	128.15	149.814	251.963	3.30786	2.29481
FUZ	1.71253	3.20055	1.36189	14.7017	11.7668	11.1049	20.3898	3.28513	2.58203
ATP6V0E2	2.20265	2.63153	2.41064	14.439	16.7312	4.99063	23.4985	3.28251	2.31941
H2AFY2	0.902254	0.845292	3.2122	14.1082	14.8928	17.5797	16.0501	3.27921	3.2314
LPAR1	8.35304	7.68439	8.78566	37.231	33.0978	46.5922	79.9065	3.27159	2.23578
GPRIN1	8.44036	8.52967	11.8913	24.8318	25.1391	10.0965	92.196	3.26053	1.05744
APCDD1L	1.01867	2.45901	2.7442	14.4769	11.4615	4.24646	19.2372	3.21344	2.2784
IGFBP3	10.4486	18.6346	4.10565	69.3682	50.7785	175.5	101.826	3.2023	3.1551
SEMA5A	0.902254	1.57531	1.63801	72.7529	56.9263	52.8579	12.6108	3.20045	5.47095
PPP1R3C	1.57166	0.960558	1.55292	39.1411	47.8	40.0889	12.4961	3.19799	4.95864
DDAH2	3.98735	8.2223	3.12711	25.368	21.3503	14.7586	46.293	3.17876	2.00305
SARM1	0.517199	0.972468	0.886233	1.73422	2.80319	3.15278	7.09827	3.16396	1.69454
MEX3B	0.407475	0.922136	0.574375	2.98251	3.78874	2.0193	5.68632	3.16344	2.20693
MEGF10	1e-05	0.0384319	1e-05	6.73576	5.83799	3.65255	0.114653	3.16111	8.72106
ITM2C	25.1173	51.2548	29.7393	117.256	120.286	78.396	315.109	3.15523	1.57406
TCEAL7	1.07688	0.691604	0.76583	3.51869	2.88326	6.68149	7.4289	3.13652	2.36807
SCN8A	0.385938	0.466068	0.993874	1.61156	3.52353	1.82123	5.37082	3.1258	1.91402
CNRIP1	1e-05	0.0768538	0.0425555	7.40599	6.31456	14.5211	0.34394	3.11108	7.88564
CCND1	85.3875	47.9809	95.0861	170.973	178.808	205.866	650.365	3.09431	1.28226
CNKSR3	0.960463	0.61476	1.44656	2.74793	2.57349	2.16778	8.59827	3.09361	1.30941
MFAP2	0.494789	1.0374	0.76583	32.9415	48.7769	23.014	6.32833	3.0464	5.51017
PAMR1	3.7254	4.76433	1.78692	45.1731	22.0652	31.4178	27.9959	3.03081	3.26304
CDH2	0.494789	0.384229	1.59547	11.5949	13.6299	9.74012	6.67226	3.01601	3.82071
MMP19	1.63249	1.60605	1.06131	24.7078	25.4133	13.6991	11.5758	3.01372	3.89166
BRSK1	0.727626	0.883714	0.531829	3.88731	4.36063	5.49367	5.73218	3.0043	2.68073
RDH5	0.759641	0.861813	0.581182	14.7419	14.9669	1.27751	5.8748	3.00027	3.81433
USP18	0.902254	0.637429	1.17001	3.19329	4.86079	3.61306	7.1588	2.98655	2.10625
DENND5B	1.33882	1.07582	1.7231	4.12189	4.64657	6.5627	10.7994	2.969	1.88955
MAP1A	0.494789	0.576339	0.850921	8.6459	7.48216	6.26575	4.99846	2.9638	3.54238
CPT1A	1.2224	0.80687	2.48892	8.51186	9.65055	9.62134	11.6019	2.94551	2.62042
SLC43A1	0.349266	0.998979	0.446738	4.35647	6.57668	5.40458	4.58575	2.93815	3.18616
SLC46A3	0.756731	0.998979	1.63801	3.11655	3.64577	1.87082	8.66705	2.93763	1.34702
TLN2	2.88137	3.91904	3.74402	7.03737	3.03505	50.724	26.8002	2.93072	2.5275
GLRB	1.33882	0.384229	1.10619	4.22242	5.28994	5.46397	7.17669	2.92786	2.40419
ZEB2	0.174638	1.11425	0.61692	6.19958	9.2214	14.2832	4.80953	2.92046	3.9622
FAM188B	0.785835	0.762685	1.10619	4.35747	6.43418	4.58766	6.66217	2.9124	2.53436
ALDH3A1	0.611207	1.19109	0.531829	3.51869	7.52982	0.504833	5.77804	2.89266	2.30736
CNIH3	1.77539	1.42162	1.42529	6.80279	8.69741	5.64215	11.3497	2.88094	2.19345
SPRY2	7.77095	7.79966	6.84984	45.8098	92.121	132.798	54.5473	2.86766	3.59396
SNX21	11.1683	21.5712	13.3382	43.2094	33.2312	26.6214	111.724	2.86275	1.16137
TXNIP	5.70452	8.83705	9.97694	26.809	106.823	61.4399	59.1101	2.8545	2.99206
FADS1	18.8016	15.2151	27.8886	57.1366	101.7	49.146	148.463	2.84693	1.74833
DNAJC6	2.21196	1.729	2.85056	3.65273	6.81496	3.56346	16.2106	2.84009	1.04683
ZNF512B	8.52767	8.10703	8.31766	17.2918	21.1121	14.2241	59.4999	2.83867	1.07665
CTGF	3.49257	2.15164	5.02038	14.5439	75.7031	2.73199	24.8776	2.80698	3.12408
EVA1B	3.70241	5.30723	2.54402	17.0733	11.2585	13.0559	26.8321	2.80057	1.84085
TCN2	4.16197	4.94606	2.72292	149.456	108.586	117.741	27.4649	2.79998	4.98926
RNFT2	2.82316	1.30635	2.48892	5.32829	6.38605	5.34519	15.2476	2.78898	1.36602
PRR16	0.582103	0.845292	0.61692	5.39532	10.1033	5.55306	4.67746	2.77907	3.36425
IGFBP4	16.2404	19.4799	14.0613	146.343	147.451	67.0523	112.396	2.75987	2.8577
CCDC74B	1.04254	1.03855	0.913037	3.78711	3.12083	1.30008	6.74975	2.75766	1.4549
NTM	2.88137	1.30635	3.31856	8.10972	8.43506	7.27539	16.8984	2.75568	1.66601
PTGER4	2.61943	1.65215	2.29747	30.2941	19.3964	6.77057	14.7432	2.75125	3.1035
ETV1	3.52167	2.92007	4.21202	19.2019	21.4218	12.3533	23.7771	2.74317	2.31401
SOCS3	10.0411	11.834	4.76511	24.1951	25.6871	14.9962	59.2019	2.737	1.28414
HHIP	0.0582193	0.19212	0.978557	13.371	17.5616	11.3734	2.72852	2.73572	5.10543
FAR2	0.465684	0.307385	1.70077	3.82196	3.83902	5.52307	5.45841	2.72669	2.41397
PLEKHO1	2.93958	3.61167	3.4462	11.863	8.41147	13.2145	22.0574	2.72659	1.74405
BST2	0.582103	0.19212	0.23401	9.08155	33.3361	9.53225	2.17823	2.69629	5.68722
WASF3	3.23063	1.69057	3.82911	5.62989	6.38605	7.2457	18.7327	2.68312	1.13833
TUBA1A	79.8963	96.9047	83.2803	402.451	174.387	33.0457	554.781	2.67792	1.22957
TMEM255B	0.960463	2.34375	0.808375	6.26661	5.59971	5.9688	8.75877	2.67564	2.1166
ABI3BP	0.116429	0.19212	0.595647	7.17141	10.2701	12.5612	1.90309	2.6586	5.05231
CAMK4	0.523894	0.691604	1.36147	3.98784	3.24069	3.56346	5.27361	2.61808	2.06622
EML1	1.33882	1.76742	1.68056	13.0694	12.0096	12.1454	9.7447	2.61052	2.95912
FSD1	3.20152	4.30326	5.38202	13.505	13.0104	6.53301	25.8406	2.58871	1.35869
CHN1	2.73585	3.65009	3.29729	24.8653	17.1565	9.23529	19.0308	2.55974	2.40419
FZD8	5.00601	12.9866	5.57348	39.6773	39.1979	68.2698	45.972	2.54901	2.64245
MMP2	0.494789	1.80584	0.829648	31.5676	21.6601	11.4625	6.09904	2.54725	4.36918
P4HA3	0.727626	1.57531	1.19128	11.6954	9.36461	2.19747	6.76397	2.53786	2.73465
NID2	0.261952	0.384229	0.893466	13.2034	6.69582	5.04824	2.95781	2.52689	4.01822
TRPM3	1e-05	0.0384319	0.0212828	5.99852	6.38605	3.14773	0.114653	2.52584	8.02273
DCN	0.145533	0.80687	0.127647	108.208	113.352	20.6087	2.06359	2.51902	7.80877
NCEH1	12.1075	6.53173	12.3382	22.352	32.5974	27.8543	58.9726	2.51379	1.41848
LOC101926921	3.49257	2.68954	2.48892	12.2986	19.4917	33.7934	16.4399	2.50789	2.91906
PCDHGB4	1.86096	2.01562	3.23539	5.92278	6.02814	6.34949	13.3037	2.48847	1.36356
SEMA7A	19.1509	20.9399	16.529	53.4839	122.431	9.08682	105.105	2.47742	1.70816
SPSB1	8.64409	10.4508	6.91366	23.86	33.5267	20.7868	47.9439	2.46733	1.5877
B4GALNT1	2.77456	3.17481	5.30863	12.9095	11.2985	4.05878	20.6044	2.45697	1.32816
VILL	1.45524	1.15267	1.12747	2.98251	3.09771	3.62285	6.76397	2.44158	1.37719
REEP2	5.20974	9.02916	3.59511	23.994	19.3249	10.2449	31.9167	2.42464	1.58663
ARHGEF25	2.53095	3.38037	3.12519	7.68614	7.87461	9.22668	16.1338	2.42121	1.45577
NES	0.407475	0.384229	0.38292	15.1471	11.9857	3.9792	2.08652	2.41386	4.7272
KCNMA1	6.49034	6.33962	4.40347	25.435	26.0922	34.7734	30.5869	2.41266	2.32416
INSC	0.174638	0.691604	0.404193	7.67408	24.1621	2.07869	2.24702	2.40765	4.73852
IFITM2	1.90054	2.07479	1.57419	26.556	36.8882	19.0223	9.79583	2.40476	3.89337
METRNL	2.15375	5.72487	2.25492	31.9697	42.1526	71.2691	17.8385	2.40082	3.84273
SHROOM2	4.01645	2.88165	5.44584	17.6604	14.8213	1.57387	21.6905	2.39823	1.46409
FLOT1	19.5874	24.7821	15.2313	94.7362	94.2894	148.774	104.509	2.39518	2.50276
PPM1M	1.62987	3.03534	1.2551	3.95433	5.40908	4.45433	10.3638	2.39277	1.22278
RFTN1	4.88959	2.88165	6.42439	14.4098	13.6299	8.16626	24.7859	2.38904	1.35078
CST3	119.853	228.303	84.7933	511.582	394.767	312.663	744.976	2.36796	1.49344
CD68	6.869	16.4611	4.07396	61.1456	50.2877	50.6043	46.9174	2.36069	2.56387
NPAS2	1.92004	1.67982	2.72186	7.93413	7.35301	10.01	10.8104	2.359	2.00059
ITGA10	2.88137	4.03431	3.61638	99.5953	101.581	77.4754	17.8844	2.34888	4.7256
SATB2	1.68808	2.07479	1.74438	7.90866	8.91687	8.69959	9.30905	2.34227	2.21251
NREP	6.05378	9.47946	5.90852	55.9101	31.8234	17.828	35.8222	2.32539	2.29959
PDCD1LG2	1.25151	0.61476	1.14874	1.60855	2.62114	2.73199	5.02139	2.32089	1.20727
GEM	3.37615	5.7633	2.65911	8.14324	11.6998	31.7444	19.3747	2.30053	2.12841
ZNF428	11.6622	18.7418	8.47508	39.4427	27.4488	21.4042	63.2575	2.2872	1.18335
FRMD4A	6.23044	4.35321	6.87196	13.0342	20.4225	9.71785	28.1826	2.27607	1.30649
SCCPDH	5.15153	3.07376	6.91366	19.7381	19.6585	10.2746	24.2127	2.26246	1.71415
COL15A1	1e-05	0.115276	1e-05	14.7114	4.07468	63.578	0.183439	2.25493	9.48053
MAGEH1	2.03733	2.88165	1.57419	12.7343	6.55285	10.0668	10.3179	2.25312	2.17655
LIFR	1.8045	1.34478	2.31555	12.3321	9.25571	6.92053	8.66705	2.25033	2.38314
APH1B	3.31794	4.41853	2.65911	13.4715	12.4861	13.6599	16.3482	2.23812	1.93017
HSD3B7	4.48212	10.2925	3.4847	20.8051	14.3848	6.14578	28.4715	2.22585	1.17876
TBX3	17.8994	17.7125	18.0819	66.8549	96.7914	63.3701	83.598	2.22368	2.07997
C1orf85	5.20712	12.3258	4.02758	42.1849	30.4016	17.8633	33.4468	2.21844	2.06873
KANK2	11.0598	10.105	14.274	43.1625	43.8444	22.5389	54.8683	2.21561	1.62813
GLRX	2.09554	1.88268	2.85056	81.3652	114.091	83.177	10.5701	2.21525	5.35059
LARP6	14.3486	25.7811	11.6788	47.2173	72.2957	103.4	79.0122	2.19385	2.10522
FSTL1	33.5868	29.5849	40.2906	159.681	164.941	94.1346	156.924	2.18592	2.01701
ECM1	4.59854	6.76226	3.74402	21.1456	17.4186	6.85966	22.9058	2.18566	1.58844
TLE2	1.25151	2.19006	1.04238	6.63523	6.40988	5.52336	6.7869	2.18295	2.05001
ARSJ	10.1575	6.95437	9.21112	16.454	38.2209	26.1617	39.3686	2.16568	1.61868
ARHGAP24	0.203742	0.425725	0.23401	4.71772	5.57588	6.38453	1.28402	2.1574	4.27165
STRADB	8.41125	5.22539	7.78457	27.6106	23.4458	26.3396	31.7308	2.15181	1.85322
IL21R	0.853067	1.68981	1.69864	8.35436	33.9873	1.94506	6.25702	2.14586	3.38422
PKIG	4.48212	8.14545	4.50984	18.6322	16.4417	15.2932	25.2445	2.14378	1.55533
TIMP2	6.69408	8.18388	7.5093	45.1061	39.6506	44.3947	32.719	2.13241	2.52831
APOL1	1.48435	0.883714	1.59547	6.06554	6.91027	6.71118	5.77804	2.12876	2.31239
PLD6	0.72035	1.15267	1.70183	2.33172	0.478963	7.16047	5.18992	2.12279	1.47988
IFI6	32.4808	12.7945	6.19039	216.818	421.693	194.149	74.6329	2.12116	4.01604
PAQR8	3.40525	2.76639	2.53147	6.97034	8.53061	7.39418	12.4503	2.10154	1.39544
ISG20	3.40525	5.80172	4.12693	12.9018	5.93331	17.9658	19.0537	2.09994	1.46464
PLA2R1	1.54256	2.6127	2.68038	30.2271	14.4401	9.08682	9.76763	2.0999	2.97523
PRSS23	80.5902	77.8374	73.6348	209.633	184.941	134.011	329.606	2.09119	1.18762
PSMB9	8.7023	7.26175	5.46711	19.8722	17.9429	22.1825	30.3117	2.08513	1.48519
TMEM55A	4.56944	5.84014	3.9142	13.304	14.9166	10.6013	20.246	2.08419	1.43846
ARL2	27.9405	45.991	20.8048	73.155	58.0462	67.8244	133.881	2.08392	1.07097
TNS3	13.9411	10.6045	17.55	58.5441	60.2623	48.3145	59.3394	2.08028	1.98915
PKIB	2.35749	1.88268	1.89329	32.4054	22.5179	16.5107	8.62119	2.07615	3.54184
TRAM2	26.2524	9.95128	27.9099	62.7665	80.1591	78.4554	89.9034	2.07271	1.78783
ARHGEF40	14.245	21.4871	15.2849	58.269	40.879	16.9074	70.9402	2.06059	1.18576
MAN2A2	4.70478	2.17892	5.83215	9.59092	11.8807	12.0991	17.5136	2.04681	1.40058
IL11RA	3.78361	5.15354	3.15689	14.4433	7.94133	4.02552	16.5953	2.04144	1.1268
SLC26A11	1.86271	3.15061	2.31874	6.30012	5.83799	11.7891	10.0428	2.03883	1.70636
OSBP2	3.31794	5.84014	4.06311	14.8455	19.1105	25.0036	18.022	2.03187	2.15687
P4HTM	7.18886	11.7571	5.44584	24.2956	18.4909	18.8269	32.9027	2.01677	1.33685
ZBTB47	5.64631	7.14648	6.8073	17.761	17.2995	18.9457	26.2992	2.00912	1.46226
ZNF346	8.78961	6.37805	9.70039	15.9513	16.8706	20.8462	33.2237	2.00288	1.10977
TRIOBP	30.5829	39.2065	29.1697	93.5955	105.991	56.3994	131.923	1.99975	1.37116
SYDE1	10.565	14.5235	12.1468	28.0489	31.4775	23.1031	49.2737	1.98911	1.14999
CENPV	4.42392	4.91801	5.82875	9.91933	10.5322	10.0074	19.9938	1.98323	1.00558
CCNE2	2.75476	1.17034	3.98163	7.094	7.84197	1.93467	10.3865	1.97851	1.09336
ZDHHC14	1.57166	1.3832	2.02092	5.79745	5.12314	5.99849	6.53468	1.97816	1.76566
HOXB2	6.08288	8.10703	4.85786	16.0844	20.6905	13.0066	24.909	1.97201	1.38599
REPIN1	5.20974	6.87753	6.10529	17.7945	17.085	21.8262	23.5936	1.96001	1.64014
CBX7	2.03733	3.11218	1.68056	5.02669	5.81416	7.09722	8.82755	1.95507	1.39305
CTSB	223.931	299.23	235.256	749.813	630.049	680.768	978.871	1.95309	1.44202
GRB10	6.31572	7.10806	6.53075	11.4608	18.7292	25.9241	25.7031	1.95019	1.49165
BVES	1.71718	1.46004	2.95692	5.96501	6.45753	5.9688	7.88748	1.94766	1.58409
NID1	0.261952	0.307385	0.170192	48.5243	43.9159	47.1861	0.940086	1.93115	7.56075
LRRC27	1.2224	1.69057	1.14874	2.21175	3.28834	2.82108	5.15896	1.92995	1.0347
PRKCA	5.15153	3.80378	4.57365	13.5385	12.7721	11.8188	17.1736	1.9291	1.49485
CDH11	0.611207	0.883714	3.29729	14.4098	19.0866	5.49367	6.07611	1.92742	3.02435
DLG4	2.24107	3.34272	2.65911	7.87515	11.8666	7.15661	10.3867	1.91848	1.7063
ACKR1	1e-05	0.115276	0.0851011	14.6109	12.1287	3.26651	0.252225	1.91689	7.22633
C15orf38	6.14225	3.95247	6.14784	20.3658	18.3089	20.8572	20.3964	1.9135	1.87388
CCDC106	2.29928	4.14958	1.38274	14.1417	11.0326	8.58199	9.81349	1.91042	2.10778
PARP10	10.2448	19.5568	9.21112	40.5151	30.8579	52.8876	48.6441	1.90328	1.67135
OAS2	0.552998	0.19212	0.340374	2.74793	4.55125	8.40382	1.3528	1.90256	3.85462
TSPAN5	36.3517	22.7458	37.823	127.678	150.191	174.342	120.399	1.89791	2.22212
TCEA2	4.19108	5.14854	2.85056	7.97568	6.36222	11.5218	15.0412	1.88816	1.08499
PDE6D	10.3613	11.6418	8.08366	23.8935	17.7999	19.1833	37.1215	1.88809	1.01676
CORO2B	2.4448	1.84426	1.89329	4.38998	6.6005	1.66296	7.5894	1.88079	1.0333
LIX1L	10.565	9.9897	11.3597	27.5127	27.9032	16.3325	39.0017	1.87429	1.16874
TMEM64	14.7561	12.1798	18.6562	72.2502	29.0469	21.8559	55.7167	1.87429	1.4336
MPDU1	31.2293	52.2538	26.4208	115.915	89.3807	70.111	133.835	1.86917	1.32532
HMGA1	163.626	280.903	124.595	315.877	371.796	513.197	692.148	1.8673	1.07727
COL5A2	18.4232	18.4425	20.2091	111.894	101.962	58.0546	69.2905	1.86476	2.2522
MTFR1L	11.251	11.1124	9.84888	29.5338	28.675	31.4698	39.0368	1.86219	1.47715
KRT34	0.37837	1.30635	0.723284	1.37397	12.2717	4.89976	2.91195	1.85911	2.94515
IFI35	6.28661	5.80172	4.48856	36.5607	27.9747	40.7125	19.9709	1.85369	2.66655
TM4SF1	36.6719	30.5838	26.0166	120.506	158.46	48.2848	111.731	1.84548	1.81088
RHOBTB3	1.97913	1.76742	2.09197	15.7084	13.1228	12.6648	6.99326	1.84533	2.8293
DNAJB4	5.87915	4.80275	4.97784	14.5104	21.6363	16.7482	18.7098	1.8417	1.75607
C1R	4.26559	3.53482	3.31835	11.2933	12.6529	4.47571	13.2069	1.83326	1.35401
IRF9	4.99378	5.54391	5.08186	32.4094	33.6406	58.9802	18.1728	1.80339	3.00085
CCDC103	1.9963	1.70287	1.96732	5.68485	3.89883	2.87394	6.57917	1.80041	1.1365
PYGB	223.727	270.874	236.787	1113.01	1222.21	970.715	848.934	1.79998	2.17635
EMP3	46.8294	98.2064	40.2481	281.327	201.883	215.262	214.314	1.79495	1.91447
RAPGEF3	2.00445	4.22642	1.70141	10.3499	6.65555	3.46398	9.17102	1.79431	1.36767
SHISA4	4.3366	8.95231	2.87183	21.4807	15.2502	20.668	18.5722	1.78562	1.82853
HHAT	2.35749	1.3832	1.78692	7.90866	6.98176	5.70154	6.35125	1.78535	1.89735
FAM50A	11.6128	18.2504	9.1473	33.2096	28.4274	56.362	44.7568	1.78321	1.59684
NAGA	12.0202	10.5276	11.0831	28.384	22.5894	22.0637	38.5431	1.78165	1.11884
ABHD14A	2.32605	4.72052	1.68056	10.9783	6.39177	2.36971	9.99944	1.7813	1.17752
HPCAL1	52.6503	68.0068	43.8219	138.703	120.501	142.657	185.378	1.75753	1.28879
PIGT	31.4039	38.4988	29.8882	114.407	102.701	110.378	111.479	1.74476	1.71445
SMPD1	7.53811	9.52864	6.14784	33.5447	28.0938	27.5277	25.9323	1.74468	1.94147
BCL6	3.75451	3.72693	2.14856	6.66874	12.7244	19.5396	10.7536	1.74417	2.01538
PHF1	13.3299	26.5495	11.3384	36.7618	34.5513	46.117	57.1154	1.74219	1.19708
RAB24	9.1086	12.7561	6.63392	20.0062	22.085	26.1896	31.7161	1.73929	1.26059
CMTM8	1.8336	2.19006	1.42529	19.1349	14.3924	7.98809	6.03025	1.7312	2.9296
TMEM109	39.8734	38.9598	33.3557	86.0903	91.0487	48.9678	123.769	1.72668	1.01107
SRPX	11.5837	18.1351	11.7	110.218	115.33	41.0688	45.5134	1.72097	2.68641
ZC3H10	4.31768	3.68851	3.24879	7.94217	7.47954	8.18526	12.301	1.71318	1.06865
CBX6	30.3561	41.8799	28.229	79.3546	71.3187	94.4612	109.668	1.71141	1.28688
TTC7B	3.14331	4.49537	4.68002	5.76394	7.22004	13.0363	13.4362	1.71024	1.07879
SPARC	143.864	155.032	129.126	1241.02	678.445	204.81	466.438	1.70896	2.31121
EXO5	2.90524	1.77818	4.32519	10.6954	9.7971	8.0261	9.81349	1.70843	1.66253
IRF1	13.068	7.91492	10.4662	19.6376	35.4806	32.0711	34.2555	1.70828	1.47113
MAP3K5	1.97913	2.03637	2.95692	5.26127	6.57668	4.92945	7.56647	1.70292	1.26593
MDP1	4.08921	6.38227	3.09137	16.2814	10.095	11.488	14.7049	1.70159	1.48118
C1orf216	10.5359	8.37598	11.3171	31.199	32.8833	17.6985	32.7651	1.70119	1.43583
CD99L2	18.6561	11.4113	18.5286	48.3232	51.3504	38.2477	52.2315	1.68905	1.50494
CTSA	23.8958	36.8074	26.9492	105.57	78.971	75.1901	92.201	1.65795	1.56715
SVIP	8.55677	6.33962	7.14766	21.5812	14.869	16.9858	23.158	1.65608	1.27742
LMAN2	80.9109	111.347	69.7109	248.921	187.53	217.341	274.892	1.65443	1.31944
CTSL	35.5077	44.1468	34.6108	117.423	119.5	171.521	119.802	1.65323	1.83775
CD99	27.5621	47.7584	24.485	93.8649	78.8009	50.7198	104.532	1.65171	1.16235
AAMDC	6.89781	5.9554	6.2542	22.0504	16.6323	9.05712	19.9938	1.65038	1.32106
FOXD1	1.83302	2.5543	0.659466	4.41746	3.56166	11.1631	5.27338	1.64833	1.92332
PDXP	10.5024	18.6381	7.00322	26.367	25.172	21.1423	37.3421	1.63202	1.00784
SLC35E4	12.2545	19.3439	11.2154	96.2298	145.641	38.3683	44.0678	1.62661	2.71051
NME3	9.16797	24.2058	7.46675	44.4694	30.0001	22.0043	41.8907	1.62159	1.24014
CDC42EP3	32.5681	23.1684	29.9733	33.9134	97.1965	60.3412	87.6793	1.61774	1.15944
DNER	5.61721	8.14545	11.2746	47.1168	40.2463	77.1191	25.5426	1.61379	2.71578
DKK3	60.4503	58.1708	48.0126	142.121	139.325	87.3046	169.993	1.61376	1.14597
ANKRD42	3.88693	3.0607	3.864	9.71022	11.7541	16.2375	10.9491	1.6032	1.80205
DOK1	4.83138	8.33756	3.51002	13.9742	13.2739	13.2145	16.8297	1.59794	1.27856
VKORC1	32.0209	56.0737	27.4487	138.615	106.401	77.5173	116.189	1.59301	1.48101
EPB41L1	3.23063	1.84426	4.53111	7.47301	10.6037	5.3155	9.65298	1.592	1.28402
ALDH3B1	4.48212	11.5266	4.42475	20.2743	15.1788	19.3317	20.5212	1.59114	1.42284
DAP	13.6792	16.4062	17.4011	32.5394	40.0795	31.982	47.3019	1.57934	1.13931
EID2B	1.60077	1.65215	1.91456	5.19425	4.88485	3.3259	5.11311	1.5697	1.37524
GLIPR2	4.48212	4.80275	3.38238	18.6658	11.9381	25.2114	12.4274	1.55738	2.13956
ACP2	9.9538	9.52864	10.5938	29.0542	25.7824	26.2805	29.0965	1.53718	1.43138
TXNDC15	16.124	13.294	17.8053	71.3454	50.5879	34.9219	45.5822	1.53394	1.73186
LAMB2	47.4115	66.0088	51.6716	96.0096	111.565	175.084	157.543	1.51744	1.21279
HLA-B	106.043	156.029	68.4836	189.187	207.623	319.323	314.33	1.51235	1.11534
CD63	244.828	343.492	179.415	1281.6	922.616	1091.34	729.568	1.5114	2.10184
NR1H3	4.01645	3.76536	3.14838	11.3603	8.53061	6.38453	10.3867	1.51138	1.2654
CPEB2	3.57988	3.41956	3.51002	8.37781	8.6021	12.0267	9.95106	1.5062	1.46469
RNF121	12.0784	9.25969	11.7213	20.3413	23.0183	24.1721	31.2518	1.50384	1.0305
FICD	1.57166	1.15267	2.19111	4.85914	4.57508	20.579	4.60867	1.492	2.61021
PIP4K2A	5.96646	3.45798	6.2542	13.7061	13.344	22.6873	14.6973	1.49171	1.66553
B3GNT9	10.1165	21.308	7.78244	34.5709	20.8104	26.6122	36.5463	1.48358	1.0644
PRPF6	22.8472	29.2007	20.6771	36.5272	38.2209	87.8094	67.6855	1.48136	1.16043
ZMAT5	8.00146	18.4656	6.35057	22.3446	18.0577	29.479	30.5018	1.47939	1.09044
CUEDC1	8.03289	12.0261	7.42421	27.4792	24.4242	22.4795	25.5426	1.47932	1.43642
PIK3R3	9.02245	5.0717	7.95602	21.8828	22.5894	7.66144	20.4524	1.47644	1.24143
ZNF333	2.2335	1.34055	1.52208	3.80052	4.61345	7.26025	4.72332	1.47536	1.62092
HOPX	0.552998	0.653182	0.255283	9.58422	6.52902	9.47286	1.3528	1.4735	4.12987
DUSP18	2.35603	2.28765	2.42043	7.92307	8.5766	4.30407	6.48997	1.46267	1.55826
STARD13	4.56944	3.53482	6.08402	8.14324	14.7975	19.4505	13.0235	1.46138	1.57907
APBB3	4.3497	7.01777	3.737	10.8409	11.468	9.9857	13.7845	1.45303	1.09632
DDAH1	18.2195	9.25969	16.3162	30.8638	39.8413	19.1239	39.7125	1.44377	1.0364
MAPK11	3.28883	4.87959	3.27602	15.3481	14.2495	10.8982	10.3638	1.44186	1.82313
DPYD	4.10376	4.87959	4.89275	12.4997	12.9865	15.2635	12.5649	1.44176	1.55419
CDK17	11.5837	9.64391	12.3382	21.5477	30.2622	35.4861	30.0595	1.42579	1.37892
GBA	17.0972	17.6879	17.9893	46.6332	49.5454	30.9542	46.8635	1.41359	1.26842
DOCK4	6.05378	5.03328	6.7222	21.9834	23.6855	18.3518	15.7749	1.40997	1.84591
MAPK12	5.82967	8.86317	7.92752	15.8398	15.5319	13.8918	19.9182	1.40142	1.00073
C4orf48	7.88737	15.0614	7.2753	25.6361	21.6125	16.7185	26.5056	1.39556	1.08163
TSPAN9	38.8547	59.4771	34.5044	143.73	131.795	34.8031	116.386	1.39423	1.22415
FNDC4	7.01423	17.0978	5.50966	37.432	29.7856	33.7934	25.8406	1.38795	1.76979
LPIN2	5.559	5.18697	6.31802	9.31613	13.3916	16.5107	14.8349	1.383	1.20058
IFI27	2.18286	0.80687	0.361647	6.2331	20.1827	10.8092	2.91195	1.3822	3.47345
TAPBPL	3.81272	4.45695	3.16965	10.422	8.29233	7.00814	9.9052	1.37722	1.16903
ENTPD6	56.0273	66.1875	52.9869	206.836	149.385	194.524	151.689	1.37706	1.65237
DHX58	2.24107	2.99692	2.12729	6.19958	7.24387	15.0259	6.37418	1.37646	1.9506
CD40	2.85226	4.30326	2.72292	8.77995	7.19622	9.76981	8.52948	1.37314	1.38199
CDC42EP2	11.8165	12.9866	11.9553	21.9834	32.6451	31.1802	31.7333	1.37289	1.22305
FAM129A	12.8643	10.7197	9.55148	13.4715	25.7586	59.9848	28.5462	1.36989	1.58218
ISG15	10.7396	17.0209	19.337	96.6464	60.7389	156.703	40.4233	1.3645	2.73745
TOE1	8.51603	5.87241	8.70483	14.4068	18.6947	17.5987	19.7361	1.35833	1.13452
UAP1L1	2.67764	8.56809	3.74402	9.61773	3.35983	22.3904	12.7713	1.35389	1.23847
THBS3	7.78259	8.1443	6.6352	19.2542	16.5303	12.2696	19.1748	1.35027	1.09076
THTPA	4.13141	3.52022	3.56618	7.42375	8.06214	7.21571	9.49134	1.34385	1.017
LPPR2	4.51123	9.18284	4.42475	15.8508	17.085	14.1944	15.2934	1.34039	1.37917
ARC	0.523894	1.0374	0.99983	5.0602	21.8746	9.1759	2.15531	1.33608	3.81758
POLR3GL	7.91647	8.26072	5.29693	27.5797	28.4274	25.1817	18.0449	1.33395	1.91868
HMOX1	4.10376	10.6813	4.21202	58.209	65.4092	47.8394	15.9584	1.3335	3.174
SERPINE2	55.8227	79.9176	49.0763	431.524	716.308	398.691	154.172	1.32341	3.06486
FITM2	6.2284	4.30326	8.87075	14.2758	10.9849	14.0163	16.1418	1.31953	1.01745
ZNF512	3.99899	4.59642	4.92466	7.05881	10.99	9.05712	11.2403	1.31855	1.0035
NT5E	59.0533	66.6236	67.0305	148.79	187.34	199.583	160.157	1.31804	1.47505
GNS	23.7785	20.4405	25.1444	47.0162	47.2281	49.6805	57.3676	1.31102	1.05307
GALK1	11.2926	21.7468	8.16875	48.3567	33.0263	20.1632	34.072	1.31062	1.30113
RGL1	2.4448	3.07376	2.72292	8.31079	9.62672	9.02743	6.80983	1.30968	1.71011
STRADA	7.74184	6.22436	7.40293	12.4997	16.0366	15.3823	17.5863	1.30389	1.0393
MAP3K12	11.1253	10.2617	9.89185	22.7937	25.3021	24.5795	25.7354	1.30353	1.21628
MAN1A1	15.5419	11.1424	16.4864	124.561	96.5054	31.6554	35.5165	1.3034	2.54943
ABHD12	24.6225	25.7427	18.9966	58.6781	49.4203	53.63	57.0007	1.3018	1.22136
PARP3	5.35526	7.18491	4.93529	13.9742	13.3678	11.7	14.3304	1.29871	1.1597
SNURF	16.1947	16.1833	13.8756	31.3658	36.4433	62.2907	37.7654	1.29246	1.49198
B9D2	2.15375	2.80481	1.78692	6.33363	4.74188	3.17742	5.50289	1.29123	1.07926
C1GALT1	7.56722	4.91801	7.78584	23.6924	18.6101	19.3317	16.4857	1.28676	1.60431
STAMBPL1	3.0851	1.88268	3.38238	8.6459	9.67438	12.1158	6.7869	1.28591	1.8659
SLC48A1	7.77095	11.4497	7.59439	29.0542	24.4957	10.5419	21.7823	1.28507	1.2571
LRRC8B	0.494789	0.230541	0.553102	6.26661	8.22084	3.53347	1.0318	1.27575	3.81723
LEPRE1	19.8203	21.7852	18.6137	60.6553	54.186	38.129	48.4712	1.27187	1.34496
CHST7	5.32616	7.8765	4.04184	22.8211	35.6713	10.2152	13.8719	1.27099	1.99434
AHR	19.4044	14.6184	21.8652	40.1709	78.1403	64.9027	44.6206	1.26013	1.71292
NDUFA2	31.6076	37.8072	23.6341	83.8786	54.186	59.3315	74.2889	1.26012	1.08503
JADE1	5.50079	3.15061	7.02002	12.6002	25.2106	10.1262	12.4961	1.25831	1.613
PGPEP1	8.03289	15.9067	5.89257	18.8668	23.9953	32.368	23.7541	1.25627	1.33444
UBE2L6	19.5292	23.8984	11.1044	63.6378	51.8985	41.1579	43.3811	1.25492	1.52278
LGALS1	1117.47	2023.03	718.573	4035.25	2728.08	1203.08	3064.51	1.25236	1.04568
DEGS1	28.4643	18.2888	30.5052	73.289	61.1678	63.7858	61.2884	1.25089	1.3595
HABP4	5.78921	5.26227	6.94833	11.9749	11.9741	15.8523	14.1867	1.24152	1.14483
FLT3LG	2.03733	2.84246	0.849432	6.87216	5.74983	7.16285	4.51513	1.24139	1.78798
PRR3	5.44636	5.15085	5.68707	9.76618	20.5614	10.8261	12.8029	1.23796	1.33754
CDYL2	1e-05	0.307385	0.276556	6.46767	9.57907	7.15661	0.458584	1.2363	5.31234
EPHB2	5.32616	5.22539	9.23239	20.8105	13.5346	19.0645	15.4998	1.23288	1.43277
NACC2	10.856	12.8713	14.3379	33.5112	24.0668	33.5559	29.6009	1.22213	1.25951
GPSM1	10.5359	23.3989	12.2744	30.7968	30.9294	32.279	35.9293	1.22194	1.02456
SORBS2	0.582103	0.691604	0.61692	3.98784	8.6021	11.6406	1.46745	1.2194	3.67989
GSN	144.563	304.609	122.51	693.314	439.779	276.821	443.601	1.21901	1.30232
ATP8B2	22.4688	19.9026	19.6773	45.9439	49.5156	72.9914	48.0127	1.21498	1.44086
FAM46A	1.51345	1.61373	1.46783	8.44484	5.28994	5.9688	3.55396	1.21432	2.10032
RPS6KA2	26.7181	26.5111	24.8679	87.4643	100.866	177.935	60.3942	1.2141	2.22955
HRH1	3.17242	2.6127	3.55256	9.95284	12.6291	20.5493	7.19962	1.20982	2.2076
TXNL4B	6.21589	4.82388	6.35099	14.8904	16.9349	25.8541	13.3894	1.20774	1.72973
F2R	21.7703	14.4466	22.4853	63.9729	41.8905	47.2158	45.1695	1.2069	1.38279
TMCO3	32.2771	25.2432	31.271	75.9364	58.1177	84.543	68.0294	1.2007	1.29979
SQSTM1	87.3072	183.818	84.5927	702.318	391.012	1569	272.217	1.19899	2.90389
MIEN1	12.515	19.211	10.0833	30.0261	25.1691	32.8239	31.786	1.18953	1.07399
SLC17A5	5.67541	3.95747	5.50966	31.0984	19.587	15.8574	11.5102	1.18927	2.13568
ASB1	29.483	27.2411	32.1857	44.4694	57.1646	138.232	67.5708	1.18902	1.43182
OASL	0.669417	0.922136	3.06329	8.57888	4.5036	23.8158	3.53103	1.18632	2.98675
ROR1	5.64631	3.72693	4.55238	23.6924	29.0708	24.7363	10.5472	1.18408	2.47645
STRIP2	5.61721	2.99692	6.31802	7.20492	9.4361	14.2241	11.3038	1.18336	1.04756
MMD	3.056	2.03637	2.70165	12.064	9.96032	8.67108	5.89268	1.18152	1.97759
TENC1	6.95602	8.33756	7.25402	37.3315	42.1765	13.8381	17.036	1.18058	2.04961
ZCRB1	5.96646	6.647	7.57312	19.47	19.3488	29.9627	15.2476	1.18015	1.76862
NEU1	25.5539	47.4895	24.6126	72.4513	47.7523	120.534	73.7386	1.17968	1.30168
APLP1	0.727626	2.65112	0.99983	8.61239	7.1009	3.77133	3.30174	1.17773	2.1538
AIFM2	4.9478	4.76433	4.6162	10.9247	11.9619	26.0429	10.7994	1.17705	1.77183
KCTD2	11.9038	8.64494	12.4446	24.4632	21.4933	22.2122	24.8318	1.17498	1.04694
NRP1	34.4308	24.8551	33.4663	144.534	185.886	240.941	69.6271	1.17123	2.62295
DERL2	16.7934	13.7612	15.8908	44.9386	29.066	64.8947	34.7828	1.1678	1.58043
C19orf66	10.8007	13.8181	9.09603	22.7635	20.8216	28.1825	25.23	1.16672	1.08995
GCNT1	3.63809	1.88268	4.3822	8.00919	11.5807	6.82996	7.40597	1.16579	1.41569
ZFAND2B	18.627	28.1248	14.0613	36.4602	31.1915	63.9937	45.4676	1.16542	1.1142
STAT2	12.1366	12.8713	12.0829	22.8211	19.1581	55.8868	27.7208	1.16486	1.39974
THY1	53.4259	75.534	50.5452	232.071	202.769	55.5486	133.758	1.16057	1.4499
CFL2	11.0598	10.4123	11.7426	21.3467	22.2558	28.864	24.7401	1.15999	1.12549
SLC38A6	2.93958	2.07479	2.96756	13.9618	10.9797	6.54103	5.94221	1.15922	1.97974
GLB1L	2.61943	1.80584	2.99947	6.03203	6.31456	3.83072	5.52582	1.15881	1.12356
STX2	6.60676	5.45592	8.25384	17.1242	13.3678	16.6592	15.0871	1.15562	1.21464
HAS2	1e-05	0.19212	0.489284	10.422	16.0316	9.62134	0.504441	1.15112	5.72632
AL035252	2.93871	3.20248	2.51381	10.5182	7.90678	8.62238	6.35836	1.14008	1.64388
MYADM	0.0873239	0.730026	2.21238	5.76394	8.14125	3.99227	2.2218	1.1375	2.56249
TFPT	6.96417	8.64225	6.86452	14.4045	15.5593	15.3722	16.4364	1.1338	1.01259
TK2	9.66653	8.14968	9.66253	21.5236	25.9743	30.7081	20.0743	1.132	1.50896
LY6E	95.2595	143.429	67.2432	346.271	341.987	97.4011	223.119	1.12957	1.36069
TMSB4X	346.636	309.873	243.084	1416.55	1019.93	870.047	653.49	1.12386	1.87797
AP3S2	20.6643	15.806	20.6737	48.6506	55.7613	56.7554	41.4596	1.12207	1.49588
ROBO4	7.15975	13.4093	6.46693	22.7541	32.6451	17.8051	19.4665	1.11107	1.43705
FRY	0.989568	1.3832	1.29765	14.2758	10.4369	3.44468	2.63681	1.10781	2.9395
CYBRD1	12.0202	13.8703	16.3375	39.1076	30.9532	39.4653	30.1971	1.10117	1.375
TMEM230	15.9202	14.2545	12.6148	49.1275	43.9636	59.8066	30.5869	1.10062	1.83724
SAMHD1	6.768	4.62985	10.4371	19.3125	15.5221	17.572	15.6069	1.10051	1.26311
TULP3	7.94558	8.68336	7.38166	13.9072	18.5386	32.6353	17.1048	1.09569	1.43857
BNIP1	7.65453	6.3012	7.42421	18.9338	16.7753	27.3198	15.1559	1.08858	1.55976
BDNF	2.14822	2.29533	1.31743	8.74443	13.6023	9.31933	4.07994	1.08719	2.45855
TACC1	15.1926	10.4508	19.571	31.1654	44.9167	36.9411	31.9855	1.0856	1.32177
MGAT2	25.7547	17.3118	26.922	62.4073	43.0869	39.647	49.4453	1.08368	1.05227
OS9	62.0331	50.388	57.0295	128.687	124.245	171.04	119.343	1.07922	1.32311
TFPI2	2.91047	2.38217	5.12675	76.037	136.633	32.7541	7.33719	1.07899	4.55793
CDKN2D	2.4157	5.80172	2.19111	7.23843	10.8181	5.9094	7.29133	1.07145	1.20322
AP5S1	9.83738	14.4466	9.04094	29.0542	30.8341	17.5797	23.2497	1.06557	1.217
VMP1	44.8794	39.9204	57.8407	143.964	184.599	70.2594	98.5475	1.05147	1.48337
BPGM	6.05378	5.91698	5.76493	21.7823	24.0906	24.3206	12.221	1.04767	1.98468
C6orf1	16.968	32.6202	12.3169	45.2402	44.6546	43.4741	42.6474	1.04736	1.10729
CSF1	7.71274	7.64597	7.78584	15.3146	14.2971	21.8856	15.8896	1.04237	1.15382
ZNF365	2.38659	2.19006	1.59547	9.08155	18.1335	9.53225	4.19596	1.0282	2.5738
LENG1	5.9912	6.80453	4.95252	9.50446	11.1341	18.3423	12.0646	1.02807	1.13509
SLC22A4	2.21196	1.95953	2.31874	10.7571	7.83959	10.2449	4.40232	1.02496	2.15181
ORAI2	8.75789	13.7289	10.7611	41.004	31.2151	29.3008	22.5444	1.02447	1.61043
MTMR11	7.24707	11.0271	6.21166	22.4525	21.0406	26.5477	16.6004	1.02423	1.51625
FBLN5	0.232847	4.80275	2.44638	319.798	212.646	65.33	5.06725	1.02275	6.32004
EDEM2	10.8444	16.9441	11.9398	45.8058	30.9506	41.3984	26.8976	1.02228	1.57244
FAM24B	2.64446	1.62526	2.77972	4.97408	10.3809	10.5472	4.76688	1.0205	1.8775
EPS8	10.5941	9.29811	9.67912	31.7686	49.182	61.0835	19.9938	1.02032	2.26397
AEN	47.1786	48.3348	46.8001	76.7742	92.955	170.096	95.9336	1.016	1.25572
RBM22	13.359	12.8329	13.1466	22.6871	28.9516	42.5536	26.3221	1.0053	1.25967
SPOCD1	1.01867	0.80687	1.12747	3.95433	6.91027	7.83961	1.97188	1.00235	2.66311
HDDC3	10.4003	14.7917	8.69291	29.1005	31.1979	33.7005	22.6192	1.00187	1.472
KRT6A	2118.5	2410.53	1624.14	3.1122	11.5499	2.27201	1e-05	-27.6118	-8.50525
KLK5	168.37	295.003	103.513	0.234589	0.047667	0.118792	1e-05	-24.1716	-10.4651
TRIM29	138.072	160.719	95.3233	1.1729	0.714865	0.445442	1e-05	-23.6471	-7.40016
SLC1A6	65.8347	108.965	41.1415	1e-05	0.0714955	0.0594009	1e-05	-22.7792	-10.6879
LGALS7	43.8485	132.988	13.9047	0.913191	0.685794	1.88745	1e-05	-22.6002	-5.77372
RAB25	52.2137	68.1989	31.739	1e-05	0.0714955	0.0297054	1e-05	-22.274	-10.5539
CASP14	54.2511	61.2445	29.8882	1e-05	0.0238385	1e-05	1e-05	-22.2084	-12.5731
ANXA8L2	38.4644	62.4056	36.359	0.0965223	0.282616	1e-05	1e-05	-22.1251	-8.49961
IRX4	26.0778	51.4469	23.9319	7.1379	6.02862	6.80027	1e-05	-21.6894	-2.34519
CKMT1B	20.9108	30.6868	15.3385	0.0670324	0.0815035	0.0297054	1e-05	-21.0894	-8.55281
GRHL2	24.0113	16.2525	23.549	1e-05	0.0238385	1e-05	1e-05	-21.0205	-11.3851
CKMT1A	19.4864	26.6387	16.443	1e-05	0.0614875	1e-05	1e-05	-20.992	-9.99045
SLC6A11	20.3733	17.0593	18.9966	0.0335212	0.047667	1e-05	1e-05	-20.843	-9.44078
FAM110C	19.9367	19.672	15.7844	0.201077	0.857836	0.534528	1e-05	-20.8163	-5.11949
SPRR1B	15.8911	34.0034	5.25438	1e-05	1e-05	1e-05	1e-05	-20.8099	-20.8099
TFCP2L1	19.2091	10.105	24.0808	0.402145	1.23909	1.03935	1e-05	-20.7633	-4.31608
PDPN	15.9785	25.9348	10.9342	0.0670324	1e-05	0.0297054	1e-05	-20.7484	-9.09339
ARHGAP8	18.9917	15.8391	15.8461	0.134055	0.047667	0.0297054	1e-05	-20.6879	-7.90502
WNT7A	15.7456	19.2494	15.2739	1e-05	1e-05	1e-05	1e-05	-20.6763	-20.6763
SEL1L3	15.3964	17.2899	14.742	2.3458	3.43131	6.88935	1e-05	-20.5924	-1.90473
SYK	15.8911	14.3698	16.5502	1e-05	0.0714955	0.0890963	1e-05	-20.5735	-8.18722
PRRG4	14.9889	11.565	13.2529	0.301611	0.381266	0.0890963	1e-05	-20.3396	-5.68832
AL603965	11.7056	10.7024	14.4489	0.0670324	0.238295	1e-05	1e-05	-20.2285	-6.91539
ABCA12	13.2135	14.2545	8.97712	0.0335212	0.190638	0.237574	1e-05	-20.2123	-6.30253
KLK10	9.75006	15.1382	10.4662	1e-05	0.0238385	0.0297054	1e-05	-20.1685	-9.36669
KLK8	10.9436	16.1215	7.88774	0.0335212	0.047667	1e-05	1e-05	-20.152	-8.74975
PHACTR3	8.64409	11.7571	10.4875	1e-05	0.095324	0.0297054	1e-05	-19.9737	-7.94855
CNTNAP2	12.3113	7.68439	10.2322	1e-05	0.119152	0.0297054	1e-05	-19.9425	-7.6657
KLK7	9.02245	11.1039	9.16857	1e-05	1e-05	0.0297054	1e-05	-19.8973	-9.94474
SGPP2	11.3508	8.45283	8.40275	0.234589	0.905493	0.178183	1e-05	-19.8426	-4.41931
FAM83B	10.7396	6.22436	10.6789	1e-05	0.214466	0.267269	1e-05	-19.8135	-5.84249
ERVMER34-1	8.7023	7.91492	10.8917	0.0670324	0.0238385	0.0594009	1e-05	-19.8065	-7.51618
KCNK1	9.45902	8.29914	9.06221	0.234589	0.142981	0.445442	1e-05	-19.7699	-5.02627
ANXA8L1	8.63216	10.1638	7.59992	0.0650218	0.0469521	1e-05	1e-05	-19.7469	-7.88087
F8A3	11.2492	8.02135	5.84321	3.92484	2.8275	1e-05	1e-05	-19.6751	-1.89502
HEPHL1	9.02245	7.91492	8.04112	0.0335212	0.047667	1e-05	1e-05	-19.6673	-8.26502
PNLIPRP3	6.54855	8.7602	6.87111	0.0335212	1e-05	1e-05	1e-05	-19.4959	-9.3691
LMX1B	7.69411	7.92453	6.44396	1e-05	0.0238385	0.118792	1e-05	-19.4882	-7.27308
CAMSAP3	6.02467	8.72178	5.46711	0.100544	1e-05	0.0297054	1e-05	-19.3619	-7.2778
IL1RN	6.78139	9.79759	3.4462	1e-05	1e-05	1e-05	1e-05	-19.3484	-19.3484
CAMP	5.06422	12.7945	1.85074	0.703746	0.762522	0.712701	1e-05	-19.3255	-3.17717
FGFR2	7.15975	4.76433	7.08384	1e-05	1e-05	1e-05	1e-05	-19.2732	-19.2732
QRFPR	5.99557	7.56912	5.02038	3.21709	1.88246	3.65255	1e-05	-19.2408	-1.08644
TTC22	5.85004	7.72281	4.99911	0.0335212	1e-05	1e-05	1e-05	-19.2397	-9.11298
CYP26B1	5.23885	8.45283	4.78638	1e-05	0.0238385	1e-05	1e-05	-19.2324	-9.59709
PI3	1.48435	4.14958	12.5722	0.0335212	0.0238385	1e-05	1e-05	-19.211	-8.30992
HOOK1	6.37393	4.49537	7.23275	1e-05	1e-05	1e-05	1e-05	-19.2028	-19.2028
MCTP2	7.04333	5.49434	5.36075	2.27877	1.54886	3.05864	1e-05	-19.1864	-1.37804
DAPP1	6.05378	6.03225	5.65857	1e-05	0.0238385	0.0297054	1e-05	-19.174	-8.37217
MBNL3	7.18886	3.22745	6.76475	0.569701	0.30978	0.504833	1e-05	-19.1274	-3.63358
NMU	7.07244	4.34168	5.10547	2.11122	1.04846	0.118792	1e-05	-19.0708	-2.33308
SERPINB2	6.46124	3.8422	5.89257	0.0335212	0.0238385	1e-05	1e-05	-19.0422	-8.14113
KRT6B	229.292	178.211	224.649	0.205434	0.172528	0.163038	0.0229387	-13.1652	-10.1904
CDH1	88.7983	52.8301	91.2602	0.100544	0.0714955	0.0297054	0.0229387	-11.7246	-10.1729
TP63	65.4854	36.2319	58.5427	0.100544	0.095324	1e-05	0.0229387	-11.1854	-9.67625
DSC3	56.0847	48.1042	53.033	1.23992	1.47738	2.31625	0.0229387	-11.1578	-4.96508
PPP1R14C	53.4943	43.5704	38.5037	1.07237	1.04846	3.11803	0.0229387	-10.944	-4.69362
LGALS7B	24.8676	87.4383	7.43186	3.07466	1.5541	3.81409	0.0229387	-10.7648	-3.826
S100A14	578.251	937.033	395.035	0.737257	1.26292	0.950264	0.458584	-10.4394	-9.33867
TNS4	92.4363	85.2966	95.5147	0.83779	2.04926	0.504833	0.068796	-10.3706	-6.33198
ESRP1	31.7823	27.9327	30.0797	0.100544	0.047667	0.0594009	0.0229387	-10.3497	-8.7566
MMP9	17.521	42.2257	13.5933	0.0335212	0.0714955	0.0890963	0.0229387	-10.0576	-8.56156
HIST1H4I	74.6243	89.2925	43.8006	3.2506	5.62354	0.237574	0.068796	-9.97505	-4.51076
TMEM30B	23.8076	16.4446	22.9959	0.167566	0.095324	0.267269	0.0229387	-9.84406	-6.89845
SLC2A9	17.4919	18.4041	16.848	1.27344	1.668	0.65331	0.0229387	-9.58205	-3.87504
FAT2	120.678	57.1741	142.02	0.100544	0.30978	0.178183	0.143773	-9.53453	-9.08622
SAA1	37.1026	25.9018	33.6229	0.670234	2.19223	0.353683	0.0458674	-9.45578	-4.90902
PCDH1	16.7352	18.7115	12.2106	1.54153	1.33441	4.12768	0.0229387	-9.43573	-2.76652
CBLC	23.2837	42.2641	19.6986	0.0670324	1e-05	1e-05	0.0458674	-9.27499	-10.3121
CSTA	151.461	134.4	85.3676	14.3763	24.448	33.2292	0.206368	-9.22791	-2.36516
ANO9	12.6605	14.9846	11.8064	1e-05	0.119152	0.148487	0.0229387	-9.16312	-7.20359
S100A9	11.5546	12.9098	11.4873	0.201077	0.595722	0.0594009	0.0229387	-9.0291	-5.39196
COL17A1	722.843	672.422	588.447	0.804279	0.976978	0.564224	1.28402	-9.00836	-9.7241
ST14	100.44	115.842	85.5591	0.100544	0.238295	0.207878	0.206368	-8.92939	-9.10878
MGMT	8.38215	15.484	9.27494	1.91015	2.26372	2.52412	0.0229387	-8.91166	-2.30682
PRKCZ	12.306	13.4723	11.6792	1e-05	1e-05	1e-05	0.0284416	-8.77808	-20.2519
FXYD3	123.52	248.398	79.9643	0.134055	0.0714955	0.178183	0.34394	-8.77461	-10.2016
PEG10	90.3699	30.6223	86.1122	17.4594	19.6109	3.65255	0.160511	-8.74851	-2.34645
WNT10A	6.8396	16.9825	3.93547	1e-05	0.0238385	1e-05	0.0229387	-8.65592	-10.1842
CCND2	156.059	70.12	202.878	26.3398	51.4457	51.8483	0.366869	-8.60673	-1.72673
DSP	180.682	169.748	199.198	1.4745	2.12075	2.0193	0.481512	-8.5717	-6.61314
CAMK2B	35.7696	46.7595	19.9113	2.01068	1.76332	0.296964	0.0917247	-8.54022	-4.65327
OVOL1	8.53553	11.9381	4.82638	1e-05	0.0243151	1e-05	0.0229387	-8.52218	-10.0219
WNT7B	8.81872	7.95334	8.19003	1e-05	0.0238385	1e-05	0.0229387	-8.50278	-10.031
ANXA8	79.5284	118.042	71.3061	0.810311	1.52908	0.890873	0.252225	-8.47305	-6.37914
IL1A	15.6001	11.6418	16.8693	0.0670324	0.428923	0.445442	0.0458674	-8.3245	-5.5502
SYT8	41.1831	74.6153	34.5895	0.536189	0.524237	0.296964	0.160511	-8.28684	-6.79171
ALDH1A3	6.31484	3.5525	15.965	0.140757	0.0750698	0.0353476	0.027983	-8.26545	-6.68435
FAM83A	84.898	81.2235	85.3251	0.737257	1.35823	0.623614	0.275154	-8.25083	-6.53098
KCNK5	6.25751	5.64803	9.01966	0.234589	0.166809	0.0594009	0.0229387	-8.24828	-5.50496
MPZL2	33.9942	22.0542	23.4639	0.301611	0.285952	0.0890963	0.0917247	-8.17469	-6.8766
C6orf141	7.82916	5.60961	6.23293	0.770768	0.571894	2.6726	0.0229387	-8.15916	-2.29256
FGFBP1	302.077	293.274	264.867	0.335122	0.142981	0.118792	1.00887	-8.15085	-10.493
TENM2	6.98512	3.45798	7.9773	1e-05	1e-05	1e-05	0.0229387	-8.06434	-19.2279
STON2	18.918	13.4477	22.0599	3.18358	3.19303	3.86042	0.068796	-8.04278	-2.41049
GSDMA	6.43214	6.57016	4.99911	1e-05	1e-05	1e-05	0.0229387	-8.03115	-19.1947
IRX5	6.14109	8.10703	3.57383	0.904813	1.04846	1.03935	0.0229387	-8.0167	-2.57417
GJB4	22.5561	34.5029	13.9124	1e-05	1e-05	0.0537588	0.0917247	-8.01075	-10.366
EPN3	46.9796	59.2047	34.5789	0.335122	0.238295	0.207878	0.183439	-7.99879	-7.49319
SLPI	5.00601	10.2971	19.2519	0.100544	0.381266	0.207878	0.0458674	-7.97225	-5.64681
CYP4F11	12.3695	13.025	8.38148	0.335122	0.857836	0.623614	0.0458674	-7.93935	-4.21671
TMC6	12.7685	26.646	10.6398	0.2681	0.123203	0.453163	0.068796	-7.92199	-5.88931
DSCAM	6.34482	3.03534	7.21148	1e-05	1e-05	1e-05	0.0229387	-7.9135	-19.0771
LOC100505984	20.868	15.0614	28.5693	0.301611	0.285952	1e-05	0.0917247	-7.87278	-6.77836
KRT17	2536.93	4954.15	1639.68	114.005	65.7905	269.753	13.0235	-7.86851	-4.34419
SLITRK6	5.29705	5.60961	5.04166	1.44099	2.74029	1.09874	0.0229387	-7.85644	-1.59479
PRSS8	55.4187	101.005	30.663	0.134055	0.190638	0.0594009	0.275154	-7.82429	-8.92803
CALML3	42.4614	97.0526	15.1447	0.100544	0.333609	0.148487	0.229297	-7.81269	-8.05227
PTAFR	12.5441	8.33756	9.1473	0.0670324	1e-05	0.178183	0.0458674	-7.76971	-6.9361
MST1R	34.1566	22.6639	31.4371	0.502678	0.333609	0.0594009	0.137582	-7.74032	-6.62258
ADAP1	12.8061	20.5173	9.87057	0.134055	1e-05	0.148487	0.068796	-7.70932	-7.25617
CNTNAP3	6.88268	3.85027	7.43803	1.41452	1.48429	2.55679	0.0300466	-7.65526	-1.73583
RAMP1	10.9725	24.8206	5.21184	11.0587	5.59971	1.63326	0.068796	-7.63429	-1.16461
SPINT1	65.4563	93.0579	58.9256	1.40748	1.16761	1.48478	0.366869	-7.62617	-5.74304
CDS1	14.9307	10.4123	15.1888	0.0670324	0.357437	0.0890963	0.068796	-7.61755	-6.30236
HR	69.5601	117.955	66.2647	8.57888	8.57827	4.81067	0.435655	-7.60121	-3.53011
DSC2	24.8845	21.8621	25.2508	0.469167	0.452751	1.06905	0.137582	-7.44654	-5.1764
KRT15	708.261	699.586	297.478	0.938324	1.42972	0.65331	3.27881	-7.4377	-9.14064
FGFR3	76.2251	153.496	41.3117	1.1729	0.929321	0.237574	0.52737	-7.42047	-6.85594
HES2	23.4001	26.2806	18.8902	0.201077	0.595722	0.534528	0.137582	-7.3762	-5.68666
TMPRSS4	12.5441	14.8309	6.55202	1e-05	1e-05	0.0297054	0.068796	-7.36093	-10.1565
GJB5	55.066	96.6695	38.5888	0.83779	1.16761	0.97996	0.389798	-7.34656	-5.99441
CA2	7.18886	10.105	3.95674	0.603212	0.0714955	0.0297054	0.0458674	-7.27086	-4.91494
KCNJ15	10.3613	10.835	10.1684	2.78144	0.976978	0.831483	0.068796	-7.24764	-2.7726
PRKCH	6.63587	6.68235	7.57312	0.2681	0.3765	0.445442	0.0458674	-7.24626	-4.26045
SH2D3A	37.9816	60.4377	34.1215	0.469167	0.47658	0.267269	0.298083	-7.21154	-6.77169
ALOX15B	51.6899	96.9769	29.2713	7.57354	20.0159	10.7201	0.412726	-7.16701	-2.2156
TC2N	6.69408	4.64906	8.19003	2.81495	1.31058	1.15813	0.0458674	-7.14928	-1.88632
MMP28	22.0031	54.4438	11.232	1.80962	2.21606	3.62285	0.206368	-7.1459	-3.51898
LAMA3	331.415	429.711	349.001	3.11655	3.6696	2.58351	2.61388	-7.14535	-6.88851
SCNN1A	60.1739	49.8528	58.7618	1.10588	1.39374	0.564224	0.412726	-7.09085	-5.78373
CRB3	10.0993	18.6346	7.95602	0.0335212	0.095324	0.0594009	0.0917247	-7.0589	-7.60662
MAP7	9.19708	8.7602	9.06221	0.0670324	0.190638	0.356355	0.068796	-7.0325	-5.45956
SPINT2	417.022	838.978	315.173	6.63523	6.19042	8.19595	4.08132	-7.00363	-6.22383
KRT5	4106.58	4898.6	2811.7	7.60706	15.9651	4.92945	30.7015	-7.00336	-8.69559
C1orf116	27.1546	23.8216	25.7401	0.0670324	0.095324	0.118792	0.206368	-6.95321	-8.09206
C1orf210	5.76273	8.03019	3.04202	1e-05	1e-05	1e-05	0.0458674	-6.93481	-19.0981
SULF2	63.8556	76.3828	69.6471	3.04953	4.24148	5.40458	0.573227	-6.93132	-4.0472
MYO1D	28.4061	20.7863	29.5266	0.904813	0.834007	0.623614	0.229297	-6.83839	-5.05837
PAK6	16.2189	23.2049	14.8905	0.139417	0.142981	0.148487	0.160511	-6.81756	-6.97789
AP1M2	54.1928	82.2229	39.1632	0.0335212	1e-05	0.0297054	0.52737	-6.79413	-11.4391
CALML5	6.95602	13.6014	1.91456	1e-05	1e-05	1e-05	0.068796	-6.76662	-19.5147
TNNI2	5.85004	10.5276	5.27566	0.0335212	0.119152	0.0297054	0.068796	-6.71308	-6.8915
KDF1	16.5314	26.1653	14.3804	0.636723	0.548065	0.0594009	0.183439	-6.6965	-5.51964
PLEK2	65.4563	72.9248	51.9056	12.064	12.2717	6.97844	0.619084	-6.67886	-2.60329
KLC3	23.0302	42.4539	18.752	0.236934	0.167524	0.419013	0.277218	-6.66231	-6.67658
TINAGL1	127.304	186.692	120.468	29.3893	30.5005	11.9079	1.46745	-6.62482	-2.59722
CDH3	249.863	306.492	229.895	0.871302	1.42972	0.593919	2.68267	-6.61021	-8.08531
EXPH5	7.56722	3.76536	8.53039	0.0335212	0.095324	0.0890963	0.068796	-6.58858	-6.51
GJB3	127.653	248.282	98.1951	3.15006	5.14697	4.30585	1.65087	-6.58095	-5.23346
MPZL3	6.66497	5.99383	6.78602	0.804279	0.452751	1.21752	0.068796	-6.55788	-2.97415
GPR87	36.4096	35.3097	29.7393	1.23992	2.0016	1.81143	0.366869	-6.52645	-4.32762
FGF11	15.9962	17.7794	11.649	1.40748	1.96253	1.74848	0.165784	-6.51306	-3.14968
ESRP2	34.4308	29.047	36.0999	0.2681	0.285952	0.296964	0.366869	-6.49945	-6.87049
GALNT3	16.1531	12.7945	17.2097	2.04419	4.07468	3.9792	0.183439	-6.39015	-2.19248
EPHA1	41.0376	39.2672	34.2066	0.502678	0.47658	0.148487	0.481512	-6.30874	-6.66591
C3	23.4292	13.9472	33.1643	3.11655	4.69422	3.9495	0.298083	-6.30164	-2.58453
MOB3B	13.5919	10.566	12.9126	0.0670324	0.0714955	1e-05	0.160511	-6.26649	-8.06385
ARHGEF16	29.4539	52.2538	24.1659	0.100544	0.119152	0.0890963	0.458584	-6.26598	-8.42149
RIMS2	7.27617	5.34065	8.10493	0.502678	0.452751	0.772092	0.0917247	-6.23466	-3.58437
DSG3	41.2122	51.6006	35.9084	0.201077	0.405094	0.65331	0.573227	-6.22597	-6.67528
B3GNT3	8.0911	9.83602	7.42421	0.0335212	0.095324	0.0297054	0.114653	-6.20368	-7.32097
GGT6	10.856	13.7551	5.40329	1e-05	0.047667	1e-05	0.137582	-6.18426	-9.29784
RNF43	6.42457	4.11115	6.38014	0.143438	0.0714955	1e-05	0.0820947	-6.10191	-6.29828
TMEM125	9.92469	12.295	5.74366	0.0670324	0.0238385	0.0297054	0.137582	-6.08214	-7.85745
EGLN3	26.4852	24.9742	16.1886	1.07237	0.881664	0.0594009	0.34394	-6.03478	-5.07032
JAG2	45.0249	64.8946	52.1396	0.2681	0.142981	0.32666	0.848371	-5.99265	-7.77919
SULT1A1	12.524	12.9036	9.00988	0.335792	0.168954	0.162147	0.184357	-5.96038	-5.69038
EPS8L1	17.9576	27.0875	14.4655	1.40748	1.40589	1.98961	0.321012	-5.94941	-3.63114
NTF4	4.37735	8.38905	3.92994	0.0335212	0.0271745	0.0890963	0.0917247	-5.92304	-6.80043
ADTRP	9.28439	11.296	8.53039	1.23992	1.59652	7.27539	0.160511	-5.91778	-1.52551
EPCAM	21.3919	9.95128	21.9322	0.0670324	0.0238385	0.0594009	0.298083	-5.89665	-8.46975
PRR5	9.13974	17.2514	10.4024	0.167566	0.262123	0.237574	0.206368	-5.89313	-5.78505
PKP2	19.5292	15.5609	20.826	5.96501	10.1033	6.68149	0.321012	-5.85953	-1.29741
SLC7A8	25.1464	26.3959	19.2306	0.402145	0.357437	0.267269	0.412726	-5.8369	-6.1069
FAM83F	62.1032	85.4019	46.4985	1.442	1.73949	3.98306	1.19459	-5.75846	-4.75906
TREM2	7.18886	18.5962	7.40293	1.23992	1.73949	2.55382	0.206368	-5.74434	-2.58447
ACN9	13.0389	7.41544	8.55166	4.49051	4.52742	2.73199	0.183439	-5.71994	-1.3037
B4GALNT4	5.67541	6.72384	5.5522	2.81495	2.76412	1.45509	0.114653	-5.70572	-1.35165
FUT1	11.3799	10.3739	9.55148	0.469167	1.09612	1.03935	0.206368	-5.66008	-3.58725
CLDN7	5.38437	11.9108	3.55256	0.804279	1.31058	1.18783	0.137582	-5.65849	-2.65818
AQP3	43.9189	89.5615	18.869	0.871302	0.524237	0.207878	1.00887	-5.65353	-6.57009
LAMC2	659.104	895.807	723.359	24.4967	40.3178	64.8252	15.1788	-5.64477	-4.13536
IL1B	5.52989	4.14958	7.31784	0.134055	0.166809	0.118792	0.114653	-5.62692	-5.33995
TGFBI	69.9967	147.233	130.934	45.2066	55.2106	14.4914	2.36166	-5.61885	-1.59928
IGFL3	13.7083	24.3595	7.53057	0.402145	0.95315	1e-05	0.321012	-5.56525	-5.07229
BIK	5.35526	8.7602	5.38202	0.0670324	0.047667	0.0594009	0.137582	-5.56189	-6.80723
FAM84B	69.4018	52.658	62.696	0.70207	3.57428	2.96955	1.49037	-5.36884	-4.67231
FRAS1	11.6128	6.33962	13.104	0.536189	0.405094	1.93021	0.252225	-5.35907	-3.43502
CCNA1	6.86871	7.8765	4.93529	2.24526	2.3352	3.38529	0.160511	-5.35299	-1.30488
C16orf74	34.198	59.3618	24.485	9.34964	11.4377	8.25534	0.963015	-5.3526	-2.02309
ENTPD2	10.565	7.68439	6.70093	0.2681	0.285952	0.0890963	0.206368	-5.33273	-5.27776
PLCH2	41.4741	56.096	37.1635	4.457	5.76651	6.65179	1.14644	-5.29184	-2.99713
IGSF9	14.0284	13.9472	9.70039	0.301611	0.142981	0.0594009	0.321012	-5.28991	-6.2241
PERP	532.324	458.258	385.931	74.5625	62.4545	60.1036	11.7395	-5.28854	-2.80387
AK4	34.8907	22.4753	45.8143	10.288	13.5346	11.2828	0.894229	-5.26535	-1.5554
MISP	42.8711	78.6496	38.993	0.368633	0.548065	0.683005	1.39866	-5.25755	-6.64875
KRT14	2580.48	3255.35	1559.72	61.158	74.826	93.7485	64.6314	-5.25332	-5.00863
PDGFA	25.6412	27.2796	20.5282	8.3443	12.7721	7.98809	0.642013	-5.25303	-1.3355
EPPK1	39.1749	40.612	34.079	0.167566	0.452751	0.32666	1.00887	-5.23349	-6.90979
IRF5	6.92691	11.1039	4.55238	0.938324	0.95315	0.950264	0.206368	-5.18893	-2.99041
INHBA	23.7203	12.3719	32.2921	4.28945	13.6776	11.7891	0.664942	-5.09933	-1.20048
MAPK13	27.824	30.0075	17.5926	0.703746	0.667208	1.00966	0.733728	-5.09868	-4.98562
PTGS1	54.8332	65.1636	49.055	43.8327	26.0684	5.99849	1.69673	-5.0536	-1.1553
TGFA	31.7823	27.1643	33.0366	0.0670324	0.285952	0.445442	0.940086	-5.02747	-6.84807
C1orf106	20.024	25.2213	21.1385	0.670234	0.548065	0.564224	0.68787	-5.00759	-5.21884
DOK7	5.93736	9.4518	6.44566	2.54686	2.28755	0.178183	0.229297	-4.98831	-2.123
KRT7	1256.85	1774.39	1308.56	367.913	551.627	473.012	45.9452	-4.97661	-1.6399
ELMO3	16.0076	33.8881	12.2106	0.83779	0.619551	1.00966	0.664942	-4.9604	-4.65391
RAB17	16.3568	21.2857	13.2955	3.08304	2.6688	1.30661	0.573227	-4.88853	-2.85132
ZBED2	16.5897	19.0573	20.0602	0.100544	0.047667	1e-05	0.642013	-4.85415	-8.55397
AIM1L	9.16797	11.0271	7.19021	0.0670324	0.047667	0.207878	0.321012	-4.82967	-6.40761
DMKN	73.2273	107.543	62.9249	4.95967	3.05006	6.62209	2.91195	-4.80198	-4.0579
DUOX1	21.2589	24.4306	16.7045	0.640074	1.0823	0.841579	0.746797	-4.79958	-4.60496
KIAA1244	5.52989	2.99692	6.70093	1e-05	1e-05	0.118792	0.183439	-4.79029	-7.00188
CERS4	10.1284	26.319	5.42457	0.502678	0.976978	0.742396	0.504441	-4.79019	-4.23602
KRT16	339.587	750.674	154.804	13.9072	28.8756	25.3599	15.2063	-4.77044	-4.19152
SEMA4A	7.42169	7.06964	4.21202	1e-05	0.047667	0.0890963	0.229297	-4.76497	-7.09537
COBLL1	7.24707	4.49537	6.38184	0.536189	0.619551	0.831483	0.229297	-4.7196	-3.1891
IFITM10	9.67323	19.5456	4.39943	2.2275	1.98707	0.378627	0.428318	-4.70946	-2.87168
LAD1	128.002	166.789	103.067	0.2681	0.333609	0.0890963	5.13603	-4.69049	-9.16976
SDCBP2	17.4337	24.2058	11.8915	2.37931	3.1692	1.95991	0.710799	-4.64983	-2.83379
NSG1	5.47168	7.99177	3.72274	0.234589	0.214466	0.267269	0.229297	-4.64293	-4.58449
HES1	37.3704	16.7904	11.9766	4.95967	7.6013	6.85966	0.894229	-4.62371	-1.76787
PRSS16	5.79183	7.30017	3.57383	0.301611	0.381266	0.742396	0.229297	-4.59857	-3.54758
N4BP3	6.02467	12.1029	4.42475	0.0670324	0.214466	0.0594009	0.321012	-4.54954	-6.04778
TSTD1	28.6681	49.2185	15.912	12.8348	9.1025	11.8782	1.3528	-4.53058	-1.47188
ALS2CL	110.918	142.545	99.6204	0.770768	0.738693	1.75204	5.27361	-4.48011	-6.75833
FLRT3	8.1202	10.0665	7.19021	1.27344	1.81098	1.3957	0.389798	-4.43969	-2.50191
TMEM184A	12.4856	19.7327	13.0338	0.607233	0.945048	1.01916	0.706443	-4.41631	-4.13734
SCN4B	5.67541	8.33756	3.53129	0.134055	0.0714955	0.118792	0.275154	-4.40965	-5.75734
TP53I11	23.6912	46.2984	13.7209	0.737257	0.571894	0.593919	1.37573	-4.34218	-5.45901
CCDC64	7.80005	9.02916	6.87111	0.368633	0.47658	0.65331	0.389798	-4.34108	-3.98329
RNF39	4.9769	7.26175	2.93565	0.2681	0.428923	0.475137	0.252225	-4.32581	-3.69439
CLDN4	23.1091	32.4665	12.0404	1.07237	0.714865	1.51448	1.14644	-4.29716	-4.35608
SLC12A8	7.56722	6.95437	6.89239	1.10588	0.976978	0.118792	0.366869	-4.28218	-3.2819
MROH6	9.57544	16.1372	11.5724	1.34046	0.667208	0.97996	0.642013	-4.27489	-3.64153
KAZN	6.15855	5.52662	5.39032	0.0670324	0.262123	0.386051	0.298083	-4.25511	-4.57742
NIPAL1	6.05378	2.37487	8.27512	0.502678	0.552831	0.772092	0.298083	-4.22335	-3.19215
TUBA4A	124.423	194.715	107.3	59.7689	60.156	18.5751	7.68135	-4.20987	-1.62245
FBXO2	46.2182	112.691	32.0155	0.703746	0.929321	0.683005	3.43931	-4.20978	-6.36518
LSR	35.6532	47.1821	25.3784	1.03886	1.19143	1.06905	1.99481	-4.17653	-5.03556
CNKSR1	6.46124	7.68439	5.5522	0.167566	0.190638	0.237574	0.366869	-4.16167	-5.04712
FHOD3	14.0284	9.29811	12.6786	0.971835	1.59652	1.03935	0.68787	-4.12496	-3.31905
SNX10	6.49034	4.57222	6.84984	0.368633	0.285952	0.267269	0.34394	-4.11769	-4.28028
SLC6A8	84.0833	99.3975	70.1151	7.90866	8.6021	12.0861	4.92968	-4.09993	-3.1486
COL27A1	10.6232	7.18491	11.2746	1.37397	1.42972	1.95991	0.573227	-4.07995	-2.61004
INADL	19.9658	17.7125	21.7833	1.00535	1.47738	1.84113	1.1923	-4.05518	-3.78157
MMP1	5.50079	10.0665	2.46765	0.703746	0.452751	3.11803	0.366869	-4.03443	-2.07696
TPD52L1	33.0047	40.4967	23.0384	1.1729	2.14457	4.24646	1.99481	-4.01184	-3.67391
ACOT11	9.89559	13.0466	8.11472	1.44099	1.23909	0.504833	0.642013	-4.0112	-3.28558
CST6	15.2217	24.5132	8.95585	4.7586	1.95395	2.73199	1.00887	-4.00787	-2.3661
ABLIM1	35.2166	29.7001	33.1004	0.201077	0.929321	1.51448	2.08652	-3.9689	-5.21176
TAGLN3	7.42169	8.56809	4.87147	1.70908	6.14776	0.65331	0.458584	-3.92254	-1.29357
BAIAP2L1	23.0838	18.8963	17.4862	2.61388	3.56785	7.87316	1.32987	-3.89775	-2.081
FAM83H	97.2095	116.764	123.233	29.3893	35.8619	28.4482	7.65819	-3.87552	-1.84752
ARHGEF3	10.1575	7.45386	8.4453	1.4745	1.47738	0.831483	0.596156	-3.86486	-2.78391
ZNF385A	7.77095	4.95644	4.89275	0.402145	0.738693	0.445442	0.412726	-3.83093	-3.47351
PDGFB	7.33438	4.87959	6.23293	0.569701	2.21606	0.861178	0.435655	-3.81909	-2.33862
FERMT1	49.6234	40.612	49.991	2.98251	6.24308	2.88047	3.39345	-3.7839	-3.53396
EVPL	5.73362	6.22436	4.8502	0.0335212	1e-05	0.0594009	0.412726	-3.76287	-7.49877
NUP62CL	6.72318	4.53379	5.3182	0.2681	0.595722	0.356355	0.412726	-3.74273	-3.76386
ANXA3	41.2704	46.1831	45.2472	0.435656	0.738693	2.88047	3.3476	-3.72394	-5.0324
ID3	25.1755	36.7698	16.1886	20.2073	11.6998	2.91016	1.97188	-3.72334	-1.16615
ITGB4	398.355	500.023	424.477	62.5655	82.5419	54.5209	33.9803	-3.69785	-2.72827
PTGFRN	85.8005	42.2641	93.3024	5.32829	8.4353	6.71118	5.68632	-3.69784	-3.43452
CDK6	53.3488	21.3242	74.6249	8.91399	10.6037	9.71042	3.85203	-3.69147	-2.35277
KIAA0040	27.0673	16.7135	22.847	0.368633	1.38206	1.18783	1.71966	-3.69097	-4.50296
FST	31.6659	16.3293	38.5037	5.69692	4.81337	31.5663	2.24702	-3.68163	-1.03967
TRPV3	11.5254	9.06758	7.2753	1.13939	1.64418	4.89976	0.733728	-3.66227	-1.85882
IRF6	50.6712	39.4977	58.5427	1.39173	2.23989	1.84499	3.91692	-3.66169	-4.76309
SLC7A5	881.089	1046.17	798.497	60.4878	237.411	140.69	72.428	-3.649	-2.63572
USP43	7.74184	4.45695	8.50912	0.167566	0.214466	0.0297054	0.550298	-3.64886	-5.65231
SERPINB5	169.651	239.906	162.949	45.5753	56.5689	60.1036	15.2247	-3.64785	-1.81909
DLK2	24.8263	50.3327	18.6988	6.06554	8.98335	4.42463	2.52216	-3.63278	-2.26896
DTX4	7.71274	4.57222	8.46657	0.770768	0.214466	0.207878	0.573227	-3.593	-4.12042
SLC1A3	6.1993	4.80275	7.95602	1.91015	1.76332	0.593919	0.52737	-3.58289	-2.15139
LPAR2	8.23662	12.4871	7.93475	0.435656	1.09612	1.00966	0.802514	-3.57333	-3.49525
ARHGEF19	6.3358	7.30325	4.34774	0.841142	0.929321	1.19347	0.504441	-3.57115	-2.60135
SERPINF2	6.31572	12.0261	5.29693	2.01068	0.78635	0.237574	0.664942	-3.56682	-2.96157
SERPINB1	16.5314	25.7811	13.6997	3.61922	4.76571	3.56346	1.58209	-3.56088	-2.22892
LLGL2	15.3091	20.8247	13.2742	0.502678	0.285952	0.148487	1.39866	-3.55766	-5.72037
ITGB8	15.862	9.79759	18.1882	4.12189	3.62194	3.62285	1.26109	-3.5348	-1.94769
EFNA1	14.0284	14.7924	10.998	1.80962	1.35823	1.84113	1.14644	-3.53325	-2.99087
IFNLR1	10.8269	8.56809	9.21112	0.569701	0.405094	1.03935	0.825442	-3.53005	-3.82809
TMEM40	52.301	67.4689	39.2908	0.737257	1.8348	0.445442	4.74625	-3.48168	-5.72008
RINL	5.44258	11.296	3.65893	3.51869	3.19303	2.76169	0.619084	-3.45715	-1.10644
PLXNB1	97.4423	95.4016	88.516	15.9178	16.0604	20.8759	8.55241	-3.45498	-2.41233
S100A2	6657.98	13883.9	4240.51	1563.93	1040.76	1368.75	755.936	-3.44994	-2.64085
CSPG4	37.7476	54.5249	22.7848	8.70656	8.58899	9.11265	3.51865	-3.44623	-2.12329
NOTCH1	64.9034	65.8936	56.6494	3.11655	4.0032	4.69189	5.77804	-3.43479	-3.9882
PTGES	13.7176	23.014	17.5118	4.37624	2.58493	3.44914	1.68114	-3.42697	-2.38143
TP73	5.57879	6.81183	5.27225	3.95433	3.62814	0.950264	0.550757	-3.4182	-1.04964
PVRL1	68.425	51.4085	65.0734	8.10972	6.9341	7.80991	5.86975	-3.39239	-3.0163
F11R	95.6789	81.5613	101.622	9.5172	14.2733	11.5168	8.96054	-3.37486	-2.98151
C6orf132	14.2613	14.3698	13.338	1.23992	5.36142	1.57387	1.3528	-3.37034	-2.36
KREMEN2	7.75087	12.8233	5.39968	1.68026	1.41781	0.365858	0.840117	-3.36536	-2.90658
TBC1D8B	6.17019	5.26381	5.29693	1.44099	1.38206	0.742396	0.550298	-3.3412	-2.23036
TMC4	11.1471	16.9056	7.14766	0.770768	0.357437	0.237574	1.16937	-3.32682	-4.6878
BRWD3	11.2344	7.18491	13.4657	2.11122	1.76332	1.81143	1.07766	-3.30194	-2.4874
LEPREL1	37.7778	34.5797	31.1859	1.13939	1.45355	1.51448	3.5081	-3.29844	-4.65586
FAM160A1	8.78961	5.7633	9.74294	0.435656	0.262123	0.861178	0.825442	-3.29444	-3.96206
CA9	120.333	264.083	103.624	3.78343	6.40725	0.950264	16.801	-3.27542	-5.45305
SH3BGRL2	5.87915	3.34272	6.4882	1.03886	2.09692	1.42539	0.550298	-3.25037	-1.78421
VWA1	28.4061	51.4469	18.9753	1.60855	1.62035	0.32666	3.46224	-3.25019	-4.79678
RIPK4	24.6071	20.8692	24.6717	0.871637	1.17356	1.57921	2.49488	-3.2284	-4.27458
ARHGEF35	10.3616	6.57438	8.4838	1.97751	3.61455	3.38678	0.905234	-3.22655	-1.50135
LOC100129940	17.3138	5.95387	27.226	8.61105	5.76365	5.344	1.81092	-3.21635	-1.35654
BCAM	53.6399	61.1293	40.3332	0.770768	0.78635	0.475137	5.57168	-3.214	-6.25399
JUP	216.952	309.764	169.331	19.6376	15.7745	4.36524	25.1757	-3.20412	-4.12917
CYP27B1	16.9389	30.776	15.5717	1.30695	1.54886	0.356355	2.29288	-3.2017	-4.30028
F3	256.383	125.716	317.326	67.0895	61.5014	12.5612	25.7031	-3.1812	-2.30892
AGMAT	5.73362	7.99177	4.70129	2.04419	2.26372	1.27691	0.68787	-3.15855	-1.72221
NKPD1	5.69142	11.8439	3.37898	0.379692	0.247112	0.445442	0.785088	-3.15053	-4.28579
CDA	46.3055	80.7244	31.0583	5.76394	8.7689	1.95991	6.07611	-3.11648	-3.26083
KLHL13	8.62721	6.28238	8.58719	0.134055	0.142981	0.267269	0.917157	-3.09419	-5.4319
FEZ1	36.7827	41.7262	27.0377	1.1729	1.40589	2.049	4.17303	-3.07568	-4.51141
TGM1	7.4508	8.64494	5.21184	0.201077	0.119152	0.32666	0.848371	-3.06556	-5.0417
SERINC2	150.558	221.156	119.064	68.1618	82.3036	25.2411	19.6728	-3.05583	-1.4819
AKAP9	10.856	9.95128	12.8275	4.05487	4.31297	4.78098	1.3528	-3.05097	-1.35502
OBSCN	11.7257	9.95397	13.4002	1.34616	1.26578	0.966894	1.41104	-3.05085	-3.29308
PRRG2	5.79183	11.4113	4.91402	0.469167	0.405094	0.296964	0.894229	-3.04342	-4.23908
MT1F	4.36571	8.60652	3.93547	1.00535	0.524237	0.148487	0.68787	-3.03444	-3.3328
GLS2	6.46124	6.72384	5.93511	0.502678	0.857836	0.801787	0.779585	-3.03128	-3.14446
CREG1	90.9229	84.144	64.4565	21.5812	19.5155	17.164	9.76763	-3.03105	-2.03957
NRP2	11.2635	9.4518	10.764	0.670234	0.738693	0.207878	1.28402	-3.03071	-4.28319
NDRG1	725.608	1027.02	622.25	57.6728	61.001	113.466	97.9513	-3.01468	-3.35478
HIP1	10.4195	8.18388	11.1044	1.70908	2.38286	3.71194	1.23816	-2.99961	-1.92857
SFN	700.17	1054.26	546.093	89.8771	87.5936	43.4445	96.14	-2.99572	-3.3804
SLC37A2	53.6175	69.2843	45.6003	20.2408	25.0361	16.6891	7.13312	-2.97713	-1.44322
TMEM117	5.93736	5.4175	4.93529	0.636723	0.976978	0.712701	0.710799	-2.93345	-2.80783
CELSR2	59.8391	33.6192	57.0961	0.871302	1.47738	0.683005	6.7869	-2.88643	-5.63402
PKP3	174.162	298.769	153.611	13.2034	12.2479	12.2048	28.294	-2.88388	-4.05645
TNK1	10.8269	17.1746	10.4662	1.67557	1.52503	1.63326	1.74259	-2.87938	-2.9924
ATP7A	6.02467	4.26484	5.82875	2.11122	2.40669	2.79138	0.733728	-2.87234	-1.14089
CTSV	25.321	37.9608	34.3555	1.44099	1.35823	0.623614	4.44817	-2.87119	-4.83417
SNCG	15.018	22.9763	12.4446	4.65807	4.59891	1.57387	2.31581	-2.85999	-2.21939
RNF144B	10.4777	7.79966	11.0193	0.636723	2.02543	0.356355	1.3528	-2.85175	-3.27883
PROM2	102.157	96.3621	86.0058	3.68624	3.64577	0.504833	13.5279	-2.80958	-5.18214
PRSS12	5.79183	5.18697	5.5522	1.10588	2.35903	2.19747	0.802514	-2.77954	-1.54569
TFRC	78.7281	70.6963	102.747	26.876	24.5195	26.3399	12.2898	-2.77391	-1.69776
PROSER2	26.7472	40.4967	28.1864	2.68091	4.86102	4.15737	4.67746	-2.76569	-3.02802
TSPAN1	89.6132	88.9851	72.2423	4.82563	5.02782	1.3957	12.4274	-2.75022	-4.47888
PLS3	130.767	158.26	126.892	33.8798	36.5053	42.8505	20.7275	-2.74172	-1.87697
RTN4R	7.21796	14.8693	6.31802	1.64206	1.14378	1.33631	1.42159	-2.73562	-2.78469
RAB11FIP4	6.98512	5.72487	5.57348	0.402145	0.381266	0.237574	0.917157	-2.73226	-4.16251
HIST1H3C	244.304	249.32	163.971	134.581	66.0764	8.99773	32.9944	-2.73194	-1.64918
DGKH	12.8352	6.68542	16.0184	3.92082	5.69502	5.79062	1.78845	-2.72766	-1.20587
FGD6	12.6605	8.2223	13.5508	4.62456	4.74188	5.22641	1.74259	-2.71955	-1.23856
ARTN	34.2853	52.1385	24.5701	0.134055	0.095324	1e-05	5.64047	-2.71356	-8.91847
DSG2	27.9114	20.2099	39.0566	5.96501	7.45833	11.8485	4.4711	-2.7003	-1.78643
COMTD1	18.3068	38.4988	12.6148	8.88048	7.67279	3.77133	3.57688	-2.69362	-1.77213
FRMD4B	9.80827	7.72281	10.5938	0.569701	0.857836	0.356355	1.46745	-2.67551	-3.97875
PIM1	30.9382	47.9121	21.9535	7.1379	9.41227	9.29469	5.31946	-2.65916	-1.9636
LRRC16A	12.5732	10.1434	10.998	2.91549	5.12314	4.48402	1.78845	-2.65163	-1.42884
AMIGO2	31.3166	19.2494	39.2908	4.08838	15.9174	2.91016	4.7921	-2.64393	-1.97127
DDX26B	9.9538	9.87444	7.7433	2.84846	2.59732	2.79138	1.49037	-2.62447	-1.74296
ARHGEF5	21.6087	13.3528	24.5488	5.80784	5.90376	7.81971	3.24579	-2.61153	-1.60735
IFI30	11.2466	13.7939	8.51741	2.54318	1.60772	0.44069	1.83087	-2.61109	-2.86959
ARHGAP32	9.31349	6.33962	8.6793	2.68091	3.31217	3.71194	1.37573	-2.55965	-1.32608
KIF21A	8.7023	8.68336	10.4237	3.38464	4.17	4.15737	1.58209	-2.5507	-1.24758
DAAM1	8.062	7.26175	9.50894	1.40748	1.73949	2.43504	1.42159	-2.5417	-2.15338
F8A1	7.98894	8.92888	4.71172	2.24124	4.04585	0.936011	1.23885	-2.54097	-1.58231
ERMP1	18.918	12.1413	22.6342	12.2316	9.79352	4.09798	3.09538	-2.5316	-1.03942
LIPG	23.8367	14.2545	20.5495	2.3458	7.17239	2.16778	3.46224	-2.49716	-2.32713
CELSR1	71.19	48.45	71.2	14.2758	11.4139	24.8254	11.2809	-2.49544	-1.91758
SPTB	8.0457	2.96272	8.62186	0.301946	0.357437	0.118792	1.16318	-2.49197	-4.65684
ST6GALNAC2	20.4396	22.6516	14.4855	4.52469	4.91297	8.26277	3.42395	-2.48679	-1.7017
MTUS1	5.64078	4.48538	7.0062	2.21175	2.07905	1.8046	1.02011	-2.48497	-1.49093
CLCA2	22.6434	27.2796	17.465	0.603212	1.11995	0.415746	4.01253	-2.48494	-4.97754
PPARGC1B	7.18886	3.07376	8.48784	3.51869	4.05085	1.51448	1.12352	-2.47587	-1.04552
STK26	26.8927	22.2463	28.5268	7.03737	7.88724	8.07717	4.65453	-2.47561	-1.75553
ITPR1	8.61498	6.49331	7.36039	2.6474	2.19223	2.46473	1.3528	-2.46893	-1.62109
EFNB1	370.007	702.583	240.212	86.3919	86.1162	66.013	79.081	-2.46821	-2.46046
NPIPB5	17.7457	12.335	17.4245	6.11849	5.49486	5.7636	2.9076	-2.44522	-1.45091
VANGL2	11.0307	12.4871	7.76457	0.0670324	0.047667	0.118792	1.92602	-2.43669	-7.06584
VDR	32.7427	23.2068	30.3137	2.54686	4.62274	3.05864	5.31946	-2.43443	-3.07619
CLIC3	3.43436	9.75917	2.7442	1.27344	0.95315	0.178183	0.985943	-2.42984	-2.72848
SERPINA1	19.3255	23.86	12.2106	3.95433	5.88565	6.11727	3.46224	-2.41504	-1.79557
LRBA	40.9793	28.5475	47.0766	13.8401	12.4861	14.3132	7.29133	-2.41432	-1.52066
ITPR2	11.8165	7.45386	11.6362	3.45167	2.97857	3.17742	1.94895	-2.40218	-1.68566
PPP1R13L	20.8389	21.4779	20.039	2.41282	4.93251	2.82108	3.9896	-2.38124	-2.61671
KCNK6	10.9725	14.1393	8.2113	4.02136	2.76412	2.16778	2.13238	-2.38102	-1.89604
INPP4B	16.5314	20.3252	22.2513	3.65273	5.81416	4.36524	3.80617	-2.37198	-2.09533
BCL9L	19.48	13.2529	25.7792	5.34773	5.62354	3.53317	3.78324	-2.36608	-2.01224
FAM63B	9.9538	7.72281	11.1469	5.32829	2.97857	4.30585	1.88016	-2.35336	-1.19237
IL18	5.44258	7.30017	6.23293	0.2681	0.95315	0.207878	1.23816	-2.35292	-3.73094
TDRP	11.9329	9.56706	14.2953	2.04419	1.64418	1.51448	2.33874	-2.35101	-2.7824
CORO1A	44.5883	55.5197	27.1015	5.19425	4.52742	1.78174	8.34605	-2.34501	-3.46707
GFOD1	11.9038	3.80378	11.7213	1.84313	2.19223	2.79138	1.81138	-2.33558	-2.00643
DIAPH2	9.05155	5.80172	9.7825	2.78044	4.09851	4.95915	1.62795	-2.33467	-1.05732
SOX15	38.9711	59.1697	29.4841	2.01068	1.97778	1.24722	8.46069	-2.33003	-4.60739
RBM41	7.50901	7.68439	6.84984	1.57504	1.59652	2.10839	1.46745	-2.32399	-2.06174
C10orf10	51.4911	109.739	28.9661	3.88731	3.1692	3.02895	12.6796	-2.32195	-4.23714
CASZ1	12.1361	12.0472	7.68012	0.367628	0.700806	0.638165	2.1294	-2.31842	-4.2227
BAZ2B	8.55154	5.67723	8.55124	3.52505	3.15443	3.47408	1.52729	-2.31376	-1.16578
GPR153	12.1366	23.6295	12.5084	7.94217	6.02862	3.59316	3.25588	-2.30518	-1.45864
KIAA1804	5.76273	3.18903	7.9773	0.871302	0.95315	1.57387	1.14644	-2.2993	-2.31661
GPR126	13.8829	7.49228	16.0609	1.94366	3.59811	4.33555	2.54509	-2.29368	-1.92224
TMEM79	24.4505	41.5033	13.5437	6.77497	8.36739	16.6725	5.41737	-2.29028	-1.32121
OFD1	10.3904	9.56706	9.23239	3.45167	4.26531	6.53301	1.99481	-2.28618	-1.0345
KMT2C	26.136	16.9825	29.5053	12.064	9.60289	11.2546	4.99846	-2.27592	-1.14141
PDCD4	25.8895	35.2717	22.1664	13.7875	15.6017	7.22462	5.76497	-2.26845	-1.1864
PTPN3	12.1075	8.91389	14.7208	2.71442	2.76412	2.49443	2.47631	-2.2664	-2.16444
PLXNA3	28.6972	23.2068	25.8039	11.8295	10.2939	6.32514	5.38825	-2.26521	-1.44971
MDFI	64.4959	150.883	50.3952	1.7761	2.85943	2.31625	18.4576	-2.26295	-5.25667
FZD3	6.05378	4.34168	7.67948	1.1729	0.810179	1.21752	1.26109	-2.25629	-2.49757
KCTD11	47.7607	99.1005	38.9628	15.312	18.2565	10.334	13.0006	-2.25233	-2.08156
P2RY2	13.9993	11.9876	12.9126	1.03886	1.54886	0.32666	2.72852	-2.2486	-3.73849
RAPGEFL1	31.6368	51.7159	23.1235	2.47984	2.07309	1.33631	7.49769	-2.24298	-4.17631
RP11-295K3	10.8089	19.3293	4.7164	4.12658	5.57016	3.63147	2.45682	-2.24152	-1.38687
ATRX	23.9531	15.7146	27.5908	9.21559	9.41227	8.10687	4.74625	-2.23989	-1.331
STXBP2	25.1173	32.4665	19.8688	6.03203	7.55364	6.17666	5.50289	-2.23009	-1.97056
DDR1	172.678	224.883	136.316	22.0839	21.541	21.3213	37.9699	-2.22862	-3.03919
CAMSAP2	25.9322	13.8703	32.3772	9.98635	11.7475	12.383	5.13603	-2.2279	-1.08111
TACSTD2	132.281	155.263	88.75	17.4929	17.4663	5.99849	26.8724	-2.2227	-3.19965
RHOD	138.393	316.904	93.664	19.0009	19.039	26.6071	39.4373	-2.21411	-3.08605
USP9X	74.3333	48.6806	81.9002	15.4487	17.919	12.6123	14.7505	-2.21122	-2.15594
TMEM102	14.2031	25.4338	10.81	7.50652	4.84268	4.04958	3.64407	-2.20618	-1.62118
NPIPB4	5.39019	2.73949	7.91624	1.97885	1.38206	1.47261	1.16043	-2.20451	-1.73106
SMPDL3B	7.91647	8.7602	5.16929	0.167566	0.333609	0.356355	1.58209	-2.2025	-4.67104
SYTL1	38.6801	66.8157	23.6979	12.1646	12.1287	12.8581	9.40077	-2.19565	-1.79805
GRAMD2	10.4195	6.53173	8.50912	0.703746	0.714865	2.049	1.90309	-2.15687	-2.87624
PIK3C2A	19.0927	10.7581	25.6762	5.99852	6.69582	8.31474	4.17303	-2.14906	-1.40218
POM121C	15.1472	8.80746	19.762	5.76226	5.68668	5.47318	3.31917	-2.13433	-1.36927
KANK1	18.2486	19.3262	22.1875	5.89798	7.12473	5.22641	4.53989	-2.13355	-1.71141
COL12A1	26.3106	12.9482	37.823	2.81495	3.47897	2.049	5.89268	-2.12443	-3.20777
DLL1	5.73362	5.72487	7.25402	0.502678	0.30978	0.445442	1.44452	-2.11038	-3.89491
C17orf96	6.8396	10.7197	6.67966	1.97717	2.8356	1.90052	1.88016	-2.10344	-1.85224
KMT2A	29.192	16.5983	37.9506	11.5949	12.6053	14.4617	6.51176	-2.09985	-1.11502
KREMEN1	21.8576	17.213	20.7622	1.87664	2.21606	1.98961	4.70039	-2.08512	-3.29825
KIAA2018	5.00601	2.92007	7.23275	2.24526	2.81177	1.78174	1.1923	-2.08338	-1.14835
IGSF3	38.389	20.4789	39.461	0.703746	1.73949	0.32666	7.7499	-2.0804	-5.14971
DSE	38.7805	31.7695	41.8391	11.1361	15.484	16.6701	9.03276	-2.05223	-1.37639
TENM3	18.0449	9.83602	17.9755	3.41815	4.64657	7.72083	3.69153	-2.04987	-1.53852
HSPG2	100.521	60.9663	79.2545	3.46272	4.28294	1.84202	19.4075	-2.04784	-4.65016
TTC12	5.06422	8.33756	5.06293	2.58037	2.57349	2.6429	1.49037	-2.04606	-1.24382
AGL	8.64409	5.53276	10.998	2.47984	3.12154	2.58351	2.04066	-2.03991	-1.62095
PRODH	4.74174	9.64852	3.42578	0.458779	1.92035	1.06519	1.45965	-2.02452	-2.37089
ABCA5	5.70452	5.45592	4.50984	1.84313	2.12075	1.95991	1.28402	-2.02433	-1.40344
TSPAN13	10.6523	6.647	8.42403	1.1729	1.64418	0.97996	2.10945	-2.02318	-2.76013
GOLGB1	17.3755	17.4436	21.0813	8.47835	6.74347	10.6904	4.58575	-2.02267	-1.10923
SYNPO	6.34482	6.37805	5.99893	1.74259	1.69183	0.356355	1.53623	-2.02229	-2.30415
AIF1L	14.3777	11.3345	15.3589	0.569701	0.30978	0.534528	3.37053	-2.02212	-4.86026
DDI2	11.1226	5.84014	15.8482	3.75327	4.51837	4.87006	2.70215	-2.01703	-1.32003
SLC31A2	34.4945	42.1665	32.422	7.0129	8.01258	9.93611	9.04125	-2.0078	-2.12765
HUWE1	113.799	58.3629	133.87	30.1266	35.6236	37.2381	25.3821	-2.00684	-1.5712
TAF1	12.8352	8.06861	14.7208	3.65273	4.86102	5.70154	2.95781	-2.00531	-1.32543
NHSL1	9.13887	4.26484	9.57276	2.27877	5.64736	2.85077	1.92602	-1.9915	-1.09221
ATG4A	5.96646	5.91698	5.16929	2.81495	2.71646	2.6429	1.44452	-1.97638	-1.06083
TRRAP	24.477	12.3334	30.9944	9.08155	9.60289	9.44316	5.77804	-1.96778	-1.2694
ENOX2	6.14109	7.95334	5.53093	1.64206	1.52503	3.20712	1.6738	-1.96655	-1.6224
THBS1	535.351	281.171	849.124	82.8062	435.228	26.6071	143.029	-1.95674	-1.6127
AGRN	321.373	504.651	312.109	112.665	119.832	126.978	99.1968	-1.93527	-1.66271
NKRF	8.64409	5.4175	9.01966	2.24526	3.69343	3.41499	2.01773	-1.93095	-1.30312
GCLC	31.7823	21.9389	25.6124	4.95967	7.79193	5.2561	6.9474	-1.92842	-2.13932
ZBTB33	9.40081	6.80069	10.9555	3.21709	4.09851	4.06829	2.38459	-1.92455	-1.25433
CMIP	9.45902	5.57119	12.3808	1.27344	1.52503	1.18783	2.40752	-1.92417	-2.78163
MAP3K9	18.5106	8.06861	24.7828	1.60855	2.09692	3.56346	4.51696	-1.92231	-2.82089
LYPD3	12.7187	18.1351	4.87147	0.603212	0.238295	0.0890963	3.16417	-1.91209	-5.26264
SLC25A13	13.1262	9.79759	13.9549	6.19958	4.59891	6.82996	3.27881	-1.90658	-1.06488
RTKN	49.1869	59.7461	44.9281	14.6444	14.2018	10.5122	13.7114	-1.90322	-1.96688
WNK1	45.4615	31.6597	54.1179	17.6939	23.5187	19.4802	11.8771	-1.88098	-1.1126
PARD6G	35.8558	46.1439	28.801	3.28377	3.40701	5.43398	10.0425	-1.87881	-3.19194
RFX7	8.35304	5.72487	11.3809	3.38464	3.90788	2.93986	2.31581	-1.87362	-1.31503
MTM1	6.66497	6.07067	5.65857	1.27344	2.02543	2.76169	1.6738	-1.87309	-1.60173
PFKFB2	9.28439	6.91595	11.1257	2.6474	2.93092	4.81067	2.49924	-1.86575	-1.39522
RAB3D	31.5686	30.3329	27.9599	15.0442	12.9591	8.90003	8.21948	-1.86562	-1.28395
SH3YL1	9.8886	10.7966	7.86647	3.92082	3.93171	4.42463	2.61388	-1.86435	-1.2176
TMEM154	28.8427	22.3231	33.6323	9.85231	19.2296	11.1655	7.79576	-1.85831	-1.07514
KIAA0754	106.494	69.0442	124.063	32.6734	40.0795	29.2797	27.6291	-1.85382	-1.55401
VPS13D	26.6017	15.7146	27.3142	8.17675	9.74587	12.4721	6.44297	-1.84896	-1.1959
VPS13A	21.0718	13.8703	30.3135	5.52936	6.4337	5.99849	6.05318	-1.84537	-1.86119
WWP1	11.1794	9.57052	13.4272	3.32499	3.09771	3.74164	3.21117	-1.8269	-1.74951
ACACA	47.3242	28.8549	58.6065	14.812	16.394	9.53225	12.7025	-1.82252	-1.72621
ZHX1	24.3024	18.5962	26.9526	10.288	12.8436	11.1061	6.60347	-1.81803	-1.0287
RIMS3	22.6143	27.6638	17.6564	0.904813	0.95315	0.534528	6.44297	-1.81338	-4.82756
TAB3	7.07244	4.49537	8.9133	1.67557	2.07309	3.65255	1.94895	-1.80856	-1.46846
FOSB	109.172	14.6388	19.0817	10.355	15.1549	1.95991	13.6655	-1.80135	-2.37901
SPEN	17.3173	11.2576	25.7401	6.93683	7.05325	6.53301	5.22775	-1.79213	-1.4041
PSME4	26.4561	20.0562	33.5046	9.98635	16.8944	10.1855	7.70405	-1.79166	-1.1102
MYO1E	38.4472	34.5413	42.4392	10.288	14.9166	19.8069	11.1204	-1.79074	-1.35862
FAM115A	16.8615	14.4459	20.6903	9.44682	8.79106	7.56641	5.02735	-1.78561	-1.01084
PTPN6	7.4799	9.49022	5.06293	1.10588	1.09612	0.178183	2.13238	-1.78417	-3.21052
KIAA1598	6.17019	4.87959	6.70093	1.40748	1.64418	1.15813	1.71966	-1.78272	-2.07606
THOC2	21.0924	16.1872	20.4261	6.43886	7.98256	9.65103	5.59461	-1.78164	-1.26133
MAST4	19.7912	13.5245	18.5286	3.08304	5.59971	4.30585	5.06725	-1.76995	-1.99694
ZNRF2	22.6434	21.2473	17.1033	10.0199	8.33998	9.29469	6.03025	-1.75342	-1.14115
SRRM2	91.5361	63.053	101.556	39.311	33.9818	31.6957	25.4169	-1.74814	-1.28673
MKL2	6.0529	3.26933	8.13663	2.00767	1.84124	2.283	1.7325	-1.74807	-1.50955
CADM4	22.3233	29.777	13.6997	4.55754	9.53141	3.68225	6.55761	-1.74188	-1.88855
MED14	23.0509	14.9846	22.0386	5.42883	8.33998	7.63174	6.00732	-1.73698	-1.48909
OCIAD2	34.1689	32.1591	28.5693	16.4875	14.1065	10.5419	9.49248	-1.73655	-1.20597
RANBP2	36.4227	22.2305	50.0202	17.0974	16.053	19.6373	10.9012	-1.73247	-1.04172
LMTK2	15.6001	10.0281	18.0393	4.79211	4.81337	9.29469	4.40232	-1.72526	-1.20816
PRR14L	12.4277	7.37702	18.3371	4.92616	4.74188	6.68149	3.85203	-1.72272	-1.22213
PRKDC	133.794	64.203	173.394	50.9035	59.4998	54.8178	37.6718	-1.71642	-1.16854
ARFGEF1	16.7643	13.1787	19.6348	7.87515	8.67358	8.01778	5.04432	-1.712	-1.013
RAB43	26.8132	47.8353	24.1182	14.6283	17.6081	4.5152	10.0535	-1.71136	-1.42622
USP28	6.60676	7.30017	6.31802	2.78144	1.71566	3.68225	2.06359	-1.70794	-1.30608
ZNF185	21.6248	20.3636	12.6148	3.98784	5.50439	9.08682	5.59461	-1.70191	-1.55531
TANC1	22.5561	18.1351	25.3359	5.59638	5.86182	7.39418	6.7869	-1.69727	-1.80831
PGF	24.6516	62.6277	14.976	5.52936	6.81496	8.10687	10.5931	-1.68602	-2.32192
ELFN2	11.9064	15.0514	7.85711	2.75128	4.26531	2.44751	3.61059	-1.68444	-1.87917
UTP20	11.9911	5.45592	16.0397	3.98784	4.69422	2.96955	3.48517	-1.67933	-1.52306
SPTLC2	20.0822	16.0604	24.6339	8.47835	7.55364	4.87006	6.32833	-1.67865	-1.53987
PTPN13	28.4643	23.4374	30.3988	15.2141	16.5132	8.5226	8.57534	-1.67767	-1.03192
WWC1	15.862	9.18284	19.0604	0.167566	0.357437	0.32666	4.6316	-1.66641	-5.69452
SGK223	12.3986	7.49228	11.2746	1.74259	1.28675	0.950264	3.27881	-1.66374	-2.96925
PRICKLE3	6.534	7.72128	5.71047	1.73656	2.7074	2.04514	2.10853	-1.65825	-1.62144
FRYL	24.3606	15.8683	30.8242	8.51186	10.5084	7.66144	7.52062	-1.65501	-1.41305
ISYNA1	5.59712	9.49714	3.96015	0.909169	1.07444	0.894437	2.01888	-1.65353	-2.72696
DICER1	13.9993	8.33756	19.6773	5.99852	5.74268	6.05788	4.49403	-1.63983	-1.23908
MTSS1	39.9898	35.9629	35.1639	3.51869	4.28914	11.0764	11.9459	-1.63253	-2.55682
OPHN1	9.77917	5.87856	7.2753	2.07771	2.95474	2.13808	2.47631	-1.6262	-1.67727
SYNE2	32.1315	22.8995	43.1412	7.27194	7.48216	4.72159	10.6389	-1.621	-2.33364
LOC100862671	55.3244	65.6311	56.5141	15.3532	15.8345	15.5212	19.2347	-1.62083	-1.9258
POU2F1	8.87693	3.88062	13.572	3.58571	3.14537	3.9792	2.8661	-1.61456	-1.29769
NF1	37.545	22.7842	41.1628	14.7449	15.2502	16.481	11.0516	-1.61407	-1.1268
MBP	15.1638	7.41544	17.7311	0.83779	1.28675	2.73199	4.40232	-1.60985	-3.05315
PKP1	146.367	128.867	118.34	35.2538	46.7277	39.881	43.1747	-1.60342	-1.69138
PBDC1	12.3404	11.0655	11.2533	4.62456	4.93251	7.39418	3.80617	-1.60186	-1.03185
PMEPA1	15.5128	19.4031	32.8452	11.5614	9.74587	9.8292	7.45183	-1.59983	-1.12185
PGM2	15.2217	14.8693	15.5504	7.90866	7.67279	4.78098	5.02139	-1.59922	-1.16443
FAM208B	25.0591	15.1382	36.4364	11.2933	11.533	15.1821	8.43776	-1.59809	-1.01166
ARRDC1	95.9871	191.111	75.6885	41.2523	56.4021	30.3488	39.9647	-1.59736	-1.50294
XDH	14.4359	11.4113	18.8477	0.770768	1.93012	2.40534	4.92968	-1.59558	-3.12978
HELZ	15.1635	10.4508	20.039	7.17141	6.6005	7.09722	5.04432	-1.59302	-1.12935
MREG	9.72096	8.03019	9.97694	1.80962	1.28675	1.24722	3.07245	-1.58892	-2.67439
ARHGAP5	23.6621	18.5962	27.9737	8.0427	11.253	12.7394	7.79576	-1.5864	-1.13248
MALL	77.3392	81.0833	47.3455	10.9247	11.1041	2.88047	22.8599	-1.58516	-3.04627
BNC1	59.3153	47.0668	60.7976	10.9582	36.5768	28.3889	18.6181	-1.58166	-1.13878
PALLD	39.0293	30.8528	38.0783	10.8912	14.8213	12.383	12.0376	-1.57992	-1.50281
SPTBN2	15.4546	9.41338	20.3793	0.938324	0.95315	3.11803	5.06725	-1.57359	-3.17509
FAT1	142.176	94.441	175.862	25.6696	30.6196	24.0533	46.2242	-1.57264	-2.36009
ALMS1	9.08066	5.14854	13.572	4.05487	4.14617	3.23681	3.14124	-1.56078	-1.28133
NRG1	28.1442	22.0158	27.1653	1.4745	7.05325	6.41423	8.75877	-1.55718	-2.37157
NUDT14	7.85826	13.9856	6.8073	4.35647	3.5028	4.30585	3.25588	-1.55251	-1.23584
DLG3	26.3979	19.1341	22.9533	5.79745	10.1509	10.0371	7.88748	-1.5332	-1.39809
CDC42BPG	16.2695	15.4456	15.5717	0.502678	0.667208	0.118792	5.45704	-1.53029	-5.19747
GRB7	10.7105	20.0562	7.95602	1.34046	1.19143	1.21752	4.4711	-1.52952	-3.36844
PTPLB	31.9278	15.6377	35.6957	13.1029	13.4393	11.997	9.63006	-1.52707	-1.11132
ZNF770	13.6253	8.32181	17.4692	4.89231	7.29344	7.45565	4.56144	-1.52627	-1.0049
CNOT1	44.2362	35.4304	53.6093	17.586	22.7131	25.7091	15.4299	-1.52566	-1.0137
MDN1	35.0129	15.2535	45.311	10.0199	13.2725	15.9465	11.1204	-1.5185	-1.28439
AP1G2	33.6246	38.0469	28.3968	8.61742	9.92053	8.65534	11.667	-1.51551	-1.87966
PRKX	6.66497	5.49434	6.91111	2.21175	2.78794	4.09798	2.22409	-1.51509	-1.06777
CD2AP	12.7769	8.18388	17.5713	4.32296	6.07628	7.03783	4.49403	-1.51502	-1.14391
ATP7B	6.57766	3.76536	5.36075	0.871302	1.31058	1.03935	1.8343	-1.51284	-2.28543
KIAA1161	17.4337	9.22127	19.422	6.93683	5.00399	2.10839	5.38825	-1.5112	-1.71356
NBEAL2	30.2397	24.6669	29.165	3.45167	3.45514	1.57387	9.85934	-1.50709	-3.30937
DIP2B	16.124	11.834	18.4648	5.52936	6.33839	8.81956	5.45704	-1.50368	-1.16608
PGK1	724.909	684.717	641.948	221.777	233.424	151.239	241.875	-1.49944	-1.75829
ECE2	13.3442	20.8842	10.0454	7.3584	5.09335	5.30867	5.23371	-1.49559	-1.31779
LPAR3	17.4046	30.1228	15.678	7.03737	6.00479	8.90864	7.52062	-1.48616	-1.52577
POM121	15.4057	9.64275	19.9015	6.45226	7.65968	6.54993	5.35065	-1.48557	-1.12135
ADARB1	8.58588	7.10806	9.95567	1.91015	4.19383	2.22717	3.07245	-1.47651	-1.62235
MYCBP2	24.3306	12.1798	30.7579	8.50985	9.58312	9.09483	8.0693	-1.47445	-1.30697
RNF213	56.9578	34.2723	64.8181	21.7823	22.5179	21.0838	18.7557	-1.47163	-1.25498
MKI67	46.451	17.3283	80.5387	16.1859	18.8484	5.40458	17.357	-1.4707	-1.83544
EFNA3	7.59632	14.4094	4.68002	1.81029	1.85863	0.861178	3.21759	-1.46705	-2.55845
KIAA1671	45.3159	18.3657	57.2663	16.5881	17.8952	16.2434	14.6285	-1.46257	-1.25357
LDHA	760.618	687.826	737.743	336.821	361.453	140.123	266.019	-1.45385	-1.38271
TANC2	27.0682	15.8683	30.1693	5.52936	5.83799	4.57311	8.89634	-1.45374	-2.19729
SLC25A5	439.456	496.623	292.692	132.162	160.216	123.946	149.764	-1.45149	-1.56144
RAI1	30.763	22.5798	32.8722	7.57053	10.2575	7.65995	10.5522	-1.44543	-1.75812
ASXL2	14.4359	7.64597	19.422	5.09371	6.00479	6.80027	5.09018	-1.4425	-1.21339
STAG2	37.2831	32.9276	42.1414	13.0024	14.0112	20.668	13.8948	-1.43045	-1.23652
FMR1	13.0971	10.6045	15.7631	4.52402	5.21845	4.6325	4.88382	-1.42952	-1.457
PRPS1	21.7994	19.5568	21.6557	8.91399	11.2947	10.3637	7.81869	-1.42566	-1.04339
LAMB3	854.425	934.805	967.953	45.5753	70.723	84.9587	342.371	-1.4246	-3.77608
BEND3	7.39259	2.6127	9.70039	1.7761	2.76412	2.0193	2.45338	-1.42081	-1.58695
MYO5B	15.3382	18.456	15.8321	0.321047	0.48492	0.42317	6.18227	-1.41993	-5.33538
FLNB	269.074	168.28	356.787	29.0492	57.71	94.7576	99.1833	-1.41626	-2.12929
IFFO2	81.3548	67.6771	74.7738	28.4175	39.5315	14.818	27.9959	-1.414	-1.43512
ITGA6	242.383	206.287	266.909	23.0222	28.9278	39.6434	89.9722	-1.4066	-2.96579
RHBDF2	23.4292	26.7032	21.5706	6.09905	6.67199	4.92945	9.03391	-1.40365	-2.01825
FAM107B	7.04333	4.64906	6.29675	0.435656	0.857836	0.920569	2.26995	-1.40143	-3.02236
ZNF618	7.01423	3.18903	10.062	0.603212	0.548065	0.415746	2.56802	-1.39532	-3.69291
MBNL2	13.359	11.1808	12.5935	3.75327	3.90788	3.14773	4.72332	-1.38988	-1.7805
EXOC6B	12.4568	12.6792	15.0611	3.98784	4.90868	7.80991	5.11311	-1.38986	-1.26669
VAMP8	62.6623	74.5001	44.1197	24.3627	22.3988	10.6607	23.0663	-1.38942	-1.65856
AGAP3	49.8854	66.3931	46.2257	26.1052	21.5886	29.8142	20.7046	-1.38749	-1.06806
NEO1	8.17841	6.18594	9.12603	1.27344	1.23909	1.09874	3.00367	-1.38231	-2.70149
CCDC120	5.559	4.99486	5.21184	0.469167	0.357437	0.386051	2.01773	-1.38102	-3.70055
ABCB7	11.6128	13.7551	9.99821	4.08838	4.90868	4.42463	4.53989	-1.37667	-1.3978
NCAPD3	16.8338	10.1203	22.2409	7.40733	7.83053	5.56583	6.33062	-1.37313	-1.24167
PDE7A	14.2031	8.83705	15.4015	3.18358	2.19223	2.6726	4.9526	-1.37145	-2.25589
TPD52	16.4441	15.5609	15.9997	5.02669	5.74268	4.95945	6.21368	-1.36469	-1.60977
TMEM187	7.68363	17.3667	3.9142	4.55754	3.93171	5.13732	3.76031	-1.3604	-1.08787
PIK3CB	6.08288	4.61064	6.89239	2.88197	2.43052	2.22717	2.29288	-1.35423	-1.22185
ITGA2	22.7307	11.6034	25.1231	3.2506	3.24069	2.49443	7.79576	-1.34613	-2.72615
SH3BP1	24.112	30.6369	21.0481	6.60809	8.66453	5.04913	9.95977	-1.34299	-1.89912
KIAA1217	14.1158	8.52967	11.3384	1.60855	2.43052	2.46473	4.4711	-1.34118	-2.38549
TNRC6B	22.4397	9.52864	24.5275	10.0534	7.81576	8.81956	7.47476	-1.33308	-1.08192
CDK18	12.4859	16.2909	10.7215	0.167566	0.30978	0.267269	5.22775	-1.33257	-5.72915
HIST1H4L	137.81	183.772	118.574	85.9563	67.8159	22.5686	58.3306	-1.33073	-1.31965
MCOLN3	5.03511	4.22642	5.7862	1.13939	1.73949	2.88047	1.99481	-1.33026	-1.38557
FAM212A	7.85826	15.4456	7.23275	4.49051	2.6688	1.81143	4.05839	-1.3266	-1.76724
EPB41L4B	6.11198	5.64803	7.36039	2.07771	1.64418	1.95991	2.54509	-1.32436	-1.7507
AMER1	8.49856	3.76536	11.6788	1.40748	0.976978	2.22717	3.1871	-1.32431	-2.37624
ATP10D	13.4335	12.9482	15.6142	3.88731	4.8372	4.45433	5.59461	-1.32318	-1.67203
FAM169A	10.1436	8.24881	10.7351	1.20038	1.31058	2.7795	3.89628	-1.31725	-2.46091
RNF217	15.6874	11.9846	17.8021	7.63956	9.05031	5.49218	6.09743	-1.31381	-1.03565
PHLDB2	22.011	18.4425	22.718	6.8363	10.3654	11.8485	8.48362	-1.31156	-1.12073
KMT2D	35.7714	16.0219	44.9321	10.9676	10.8749	11.6228	13.0235	-1.30782	-1.53123
SH3PXD2A	51.9518	26.8953	59.585	10.0199	14.6307	12.1158	18.641	-1.30766	-1.91272
ULK1	10.4777	14.0624	7.61566	3.71975	5.45674	3.11803	4.33353	-1.3065	-1.38706
SLMAP	21.0136	17.3283	24.4637	8.71293	11.2947	10.3043	8.50655	-1.29928	-1.051
TMEM132A	45.9286	71.1958	42.6234	17.0237	19.1343	14.9962	21.6447	-1.29875	-1.64287
ZNF75D	5.5881	5.0717	4.89275	2.14473	1.73949	2.49443	2.10945	-1.29725	-1.28583
GSE1	10.0411	8.06861	9.91312	3.21709	5.40908	4.81067	3.80617	-1.29523	-1.06041
LRRC1	10.6232	8.83705	10.5513	3.08304	3.02623	1.98961	4.08132	-1.29345	-1.88972
HMHA1	5.12243	5.64803	6.5733	2.21175	2.35903	1.81143	2.36166	-1.29158	-1.44229
GNAI1	18.365	12.2566	17.4437	7.4395	6.50519	9.32438	6.55761	-1.28879	-1.04658
PREP	27.7949	25.0511	25.5911	9.01453	13.8205	11.7594	10.7994	-1.27562	-1.181
LIMK2	75.09	62.8967	67.9878	16.4205	20.2066	13.3036	28.4086	-1.2731	-2.04447
ITPR3	126.645	100.095	144.95	38.4984	43.2881	83.3718	51.3937	-1.26948	-1.17025
RARG	52.301	76.037	42.269	16.8562	20.707	16.2137	23.5936	-1.26925	-1.66562
ASPM	21.5083	7.8765	34.4832	9.68475	8.41147	4.15737	8.87341	-1.26257	-1.52106
SRC	28.7263	41.4957	36.0361	8.44484	10.7705	10.0965	14.789	-1.26001	-1.85802
ROBO1	16.2695	10.105	17.3586	6.93683	8.31616	6.53301	6.09904	-1.25711	-1.00532
HOMER2	7.33438	8.52967	7.29657	0.201077	0.548065	0.593919	3.23295	-1.25579	-4.10808
RC3H1	10.1866	5.37908	13.6571	4.32296	5.05165	4.72159	4.08132	-1.25503	-1.05179
ZNF462	11.7705	5.91545	15.9654	4.46035	5.59971	4.84037	4.70039	-1.25485	-1.17531
NUDT18	10.6523	19.7489	8.29639	5.32829	7.74427	1.69265	5.41118	-1.25327	-1.39004
SEC16A	42.4637	28.8164	53.3521	16.8897	21.9937	20.6977	17.4717	-1.24963	-1.06475
SETBP1	6.02467	3.99589	6.55202	1.80962	1.38206	0.623614	2.33874	-1.24004	-2.11893
ADAM8	27.9696	44.8384	18.954	2.74793	2.64497	2.28656	12.9547	-1.23946	-3.57882
PDK1	15.1859	11.4724	19.3527	4.14099	4.07159	2.75901	6.49754	-1.23905	-2.06821
DNHD1	7.94558	6.03225	10.3386	2.24526	2.21606	5.46397	3.43931	-1.23678	-1.29275
CASP1	5.61721	8.45283	5.0457	2.81495	2.90709	1.90052	2.70559	-1.23578	-1.32641
IL4R	63.1571	65.663	57.5641	26.3063	31.7872	18.8566	26.4368	-1.2327	-1.27628
AHNAK	912.198	534.103	1104.63	279.45	418.023	211.996	362.044	-1.23183	-1.48793
INPP5D	24.8845	27.5101	17.2097	2.31228	4.8372	9.47286	9.88227	-1.2313	-2.06605
FZD5	10.3322	7.56912	11.7851	3.45167	2.8356	4.6325	4.21889	-1.22991	-1.44286
KIAA0196	28.446	26.5495	26.2293	11.1592	11.8189	15.4416	11.5561	-1.22831	-1.08007
NCOR2	16.5314	11.7187	20.0815	8.07621	8.29233	6.71118	6.87861	-1.22782	-1.06634
TNNT1	28.1442	63.8188	15.6355	5.86447	6.55285	10.5419	15.3393	-1.22539	-2.22851
TBC1D4	10.4195	7.14648	13.4657	4.92616	5.95713	3.74164	4.42525	-1.22495	-1.08531
HMGB3	41.998	34.1571	43.3539	14.4433	12.0334	15.4713	17.1048	-1.21968	-1.51044
SDC1	1100.3	2143.4	782.965	194.834	141.637	155.961	579.018	-1.21294	-3.03159
HTT	31.9278	20.402	36.7381	10.5225	9.65055	11.4921	12.8171	-1.21187	-1.49201
ARID2	9.19708	6.33962	11.8489	3.92082	3.62194	5.04824	3.94374	-1.21082	-1.12103
PHKA1	10.2716	8.79863	9.25324	3.92082	5.38477	4.69041	4.08132	-1.20993	-1.01698
MLLT4	26.3106	19.4799	31.3773	8.71293	12.1525	15.5604	11.1204	-1.20983	-1.08304
PTPRF	133.27	84.0287	159.673	4.95967	7.31536	8.49291	54.5703	-1.20331	-4.18203
PITPNM3	16.1295	17.4485	14.3859	3.21742	5.45721	5.76152	6.94763	-1.2024	-1.73227
POLR2A	49.4488	25.589	61.0316	21.6483	21.0167	20.5196	19.7875	-1.19672	-1.1067
KRBA1	8.41125	13.7166	8.74312	4.12189	4.69422	5.61245	4.49403	-1.19521	-1.09732
NXN	64.9034	72.2716	56.4792	4.42349	7.22004	4.03859	28.2023	-1.19464	-3.62629
PLXNB3	7.57973	10.3301	5.8898	1.46646	1.87198	2.20549	3.48425	-1.18706	-2.10196
PLEKHG3	57.8763	40.3772	60.6636	6.80245	7.83959	4.6622	23.2788	-1.18622	-3.04129
TIMM8A	18.1031	10.0665	14.6569	7.57354	7.4345	4.42463	6.3054	-1.17889	-1.14002
SLC29A1	90.8938	128.905	72.3061	40.3475	27.2598	11.9673	43.0601	-1.1771	-1.87611
PLEKHA6	7.21796	4.41853	7.82839	0.301611	0.524237	0.237574	2.88902	-1.16726	-4.19409
USP24	20.6352	14.8309	27.1228	7.00385	8.84038	7.92869	9.30905	-1.16424	-1.39659
KDM3A	8.78961	7.68439	10.0408	3.82029	2.21606	5.2858	3.94374	-1.1642	-1.22765
MLXIP	21.5665	16.3293	27.1228	9.31613	8.86421	6.74088	9.67591	-1.16342	-1.38348
PRKAR1B	25.9744	31.3899	26.9969	14.9209	12.9622	9.83989	12.619	-1.15602	-1.16114
DEPDC1B	9.92469	6.33962	10.4662	4.79211	5.74268	1.09874	4.01253	-1.15094	-1.2002
GSTP1	915.399	2076.93	604.125	429.011	312.725	314.831	540.108	-1.15029	-1.76719
RAET1G	7.13065	19.347	5.42457	5.32829	5.28994	2.19747	4.7921	-1.14996	-1.31574
LYN	9.22618	8.2223	7.82839	1.30695	1.88246	0.890873	3.80617	-1.14644	-2.63108
FRAT2	11.8165	21.5931	8.99839	7.37248	4.0032	5.87971	6.39711	-1.14388	-1.29729
CDK5R1	8.84782	6.83911	10.4449	3.21709	3.69343	2.6726	3.94374	-1.14321	-1.44724
ATP2A2	91.6796	47.8737	110.406	31.4335	39.9604	51.967	37.7635	-1.14166	-1.01881
SH2D5	24.6807	44.262	31.1221	4.59105	3.57428	14.3429	15.1329	-1.14021	-2.15241
RAB38	40.048	38.614	27.4632	6.76928	10.1509	13.8678	16.0501	-1.14015	-1.78533
ARAP2	7.59632	4.61064	7.9773	0.904813	1.64418	1.60356	3.07245	-1.13081	-2.28116
TTF2	8.35304	6.647	11.5298	3.48518	3.69343	3.2962	4.05839	-1.12368	-1.34069
CHD7	11.7874	5.87856	15.7206	2.58037	4.64657	4.06829	5.11311	-1.12203	-1.56355
GM2A	60.3339	94.3258	52.5437	42.3247	36.4576	23.3703	31.7562	-1.12097	-1.02032
CTPS2	8.49856	7.60755	9.55148	3.35113	2.64497	3.20712	3.94374	-1.11679	-1.47917
FSCN1	375.683	676.84	297.329	204.653	168.301	54.6099	207.665	-1.11551	-1.65859
GNPTAB	9.51723	4.91801	11.934	3.31762	3.74108	2.52412	4.05839	-1.11492	-1.46033
FOS	225.183	108.888	69.4343	74.797	108.158	7.36448	62.2743	-1.11091	-1.08416
EGFR	95.6629	49.2934	119.732	23.1898	27.093	44.662	40.9277	-1.10818	-1.47913
DOPEY1	5.62506	3.88792	5.54752	2.81663	2.81797	1.86518	2.33277	-1.10569	-1.00585
MYO1B	49.6816	60.3608	62.6483	14.2758	21.6839	16.481	26.7578	-1.1052	-1.71943
PDLIM1	50.9331	67.4304	37.5677	12.3656	16.5608	12.5612	24.1898	-1.10348	-1.91016
GALNT18	26.0778	18.8267	21.9961	0.804279	1.19143	0.65331	10.3867	-1.10232	-4.65849
RGS14	6.75229	9.22127	5.82875	3.58571	2.26372	2.46473	3.39345	-1.09869	-1.39084
CMTM4	18.8598	8.37598	23.4639	4.82563	6.45753	11.017	7.9104	-1.09519	-1.18492
AMPD3	4.59854	6.18594	4.33965	0.770768	0.595722	1.33631	2.36166	-1.09401	-2.48433
STK17A	42.9585	30.7375	43.6517	17.895	27.927	9.44316	18.343	-1.09253	-1.08635
SHROOM3	33.7323	17.7894	39.6737	1.97717	3.07389	1.87082	14.2616	-1.09186	-3.71972
DAB2IP	29.7741	23.0532	36.887	6.06554	6.57668	8.07717	14.147	-1.07988	-2.11435
SORL1	32.7136	18.6346	31.739	2.47984	2.38286	0.65331	13.2528	-1.06337	-3.91293
HERC2	38.8722	17.6837	48.9991	15.1186	16.9666	16.9609	16.8455	-1.0626	-1.10578
FAM122B	11.2926	7.03122	11.2533	3.82029	4.28914	3.02895	4.72332	-1.06165	-1.40894
ZNF292	12.2822	12.0645	15.2739	6.80279	5.43291	7.03783	6.32833	-1.06139	-1.03963
HNRNPH2	47.4234	39.6472	42.069	18.7918	17.275	25.4098	20.6897	-1.05698	-1.07082
RREB1	20.1404	12.4103	21.7833	8.17675	7.22004	9.08682	8.71291	-1.05567	-1.15004
PTK7	165.693	255.121	143.719	86.9281	85.1631	41.7221	90.6829	-1.05319	-1.40071
SORD	24.6423	16.8914	23.8278	7.20425	7.2117	3.93436	10.5685	-1.04371	-1.83264
DTX2	11.7196	14.0655	9.69997	2.46878	2.93687	2.34654	5.75098	-1.04037	-2.19453
LRP4	6.02147	2.99154	8.34936	1.74259	1.26292	1.12844	2.82024	-1.03711	-2.07037
GLA	21.2173	19.1725	20.7622	12.2651	10.6513	7.27539	9.95106	-1.03452	-1.01824
HECTD4	15.8038	10.4123	17.2522	6.73576	6.00479	6.91905	7.08497	-1.03217	-1.14473
SLC10A3	48.5757	75.038	30.9519	27.3117	29.1661	17.7282	25.2445	-1.02922	-1.05861
TERT	132.397	60.4377	130.104	57.9409	51.2551	44.1571	52.8735	-1.02568	-1.0744
F12	6.17019	11.1627	4.6162	0.938324	1.33441	1.12844	3.59981	-1.02321	-2.69006
NUAK1	7.80005	5.80172	7.89221	0.737257	1.07229	0.920569	3.53103	-1.02081	-2.9769
STRBP	4.98796	5.68645	6.77198	1.30527	1.38206	2.25686	2.8661	-1.02081	-1.81912
OAT	62.8369	61.6672	68.7749	33.4777	26.9262	17.0155	31.825	-1.01749	-1.31992
