# Supplementary material for: SH3RF3 promotes breast cancer stem-like properties via JNK activation and PTX3 upregulation
Source: Nat Commun. 2020 May 19;11:2487. doi: 10.1038/s41467-020-16051-9 (PMC7237486; doi:10.1038/s41467-020-16051-9)
Supplement: Supplementary file 5 — Supplementary Data 2 [file 41467_2020_16051_MOESM5_ESM.xlsx]

## Sheet: Sheet1
Supplementary Data file 2. Gene sets used for GSEA and ssGSEA analyses.
Gene set name	Description	reference	Gene members
CD44_UP_DOWN	CD44_UP and CD44_DOWN combined	PMID_17349583	VIM,LOC387763,COL6A2,CXCL3,CSF3,COL1A2,IGFBP7,DCN,TAGLN,H19,IL6,HBB,SERPINE1,PTGIS,CCDC80,MMP1,VWF,SFRP4,C3,COMP,COL3A1,FMOD,SPARCL1,COL4A2,COL3A1,FBLN1,GSTP1,C1R,TNFAIP6,THY1,BGN,SERPINE1,NNMT,PTGS2,DES,TCN1,AQP1,RNASE1,F2RL3,VTN,ADFP,THBS2,COL4A1,C1QA,CXCR7,FN1,ETS1,ITGA5,DPYSL3,C19ORF40,COL1A1,INHBA,MEG3,C1S,SPARC,IL1R1,ADAMTS9,PROCR,COL8A1,THBS4,CD93,HLA-DRB1,LRP1,PAICS,POSTN,LUM,C3,COL6A2,CR…
CD44_UP	statistically significantly up-regulated genes between cancer CD44+CD24- or PROCR+ vs. CD44-CD24+ cells	PMID_17349583	VIM,LOC387763,COL6A2,CXCL3,CSF3,COL1A2,IGFBP7,DCN,TAGLN,H19,IL6,HBB,SERPINE1,PTGIS,CCDC80,MMP1,VWF,SFRP4,C3,COMP,COL3A1,FMOD,SPARCL1,COL4A2,COL3A1,FBLN1,GSTP1,C1R,TNFAIP6,THY1,BGN,SERPINE1,NNMT,PTGS2,DES,TCN1,AQP1,RNASE1,F2RL3,VTN,ADFP,THBS2,COL4A1,C1QA,CXCR7,FN1,ETS1,ITGA5,DPYSL3,C19ORF40,COL1A1,INHBA,MEG3,C1S,SPARC,IL1R1,ADAMTS9,PROCR,COL8A1,THBS4,CD93,HLA-DRB1,HLA-DRB1,LRP1,PAICS,POSTN,LUM,C3,…
CD44_DOWN	statistically significantly down-regulated genes between cancer CD44+CD24- or PROCR+ vs. CD44-CD24+ cells	PMID_17349583	IFI6,RPS19,CCNB1IP1,RPLP1,RPL30,EIF1,RPL41,RPL37A,GAPDH,RPL32,RPL23,RPS29,PAFAH2,RPL10A,TSPAN4,COX8A,HSP90AB1,RPS26,NACAL,CREB1,GPX4,SERPINA3,ANKRD30B,TNFRSF12A,SEC31A,RPS16,ALDOA,TMEM156,DDX3X,PRDX1,HNRPC,RPL35A,SCYL1,HSP90AA1,GOLPH2,HNRPL,HNRPK,RPS13,CENPL,CAPNS1,BTF3,NCL,KLF6,LY6E,C20ORF199,LGALS3BP,PTGES3,SQRDL,RPL27,PERP,RPS7,DAZAP2,LOC283340,KHSRP,BLVRB,HBXIP,METTL9,RPL36A,CAPG,TGIF,PCBP2,P…
MET_CD44_UP	statistically significantly up-regulated genes between metastatic CD44+CD24- vs. CD44-CD24+ cells	PMID_17349583	VIM,C1R,HNRPH1,PLAT,HBB,PTGIS,COL1A2,THY1,GJA1,CCDC80,DES,VTN,TAGLN,C1QA,KRT5,GSTP1,NNMT,FCGRT,OSR1,HLA-DRB1,AQP1,RNASE1,CLIC4,COL3A1,HLA-DRB1,KCNH2,H19,UPK3B,CTGF,FCGR3A,CD248,CRISPLD2,EMP1,TM4SF1,C3,PRKCDBP,ECGF1,SBSN,COL6A2,DPYSL3,RPS16,C3,FMOD,HBA1,ITLN1,LRP1,TNFRSF11B,ADFP,EGFL6,FLII,ID4,SGK,CD163,CFHR1,CSDA,FKBP5,ID3,IFI27,SLC7A7,C1S,CCL4,S100A8,TM4SF1,FCGR1A,HCK,PTRF,TGFBI,COL8A1,COTL1,FRA…
TOR_CD44_UP	statistically significantly up-regulated genes between primary cancer CD44+CD24- or PROCR+ vs. CD44-CD24+ cells	PMID_17349583	VIM,CSF3,CXCL3,LOC387763,COL6A2,SERPINE1,MMP1,IGFBP7,VWF,SFRP4,COMP,SPARCL1,BGN,TNFAIP6,DCN,IL6,COL4A2,PTGS2,THBS2,TCN1,COL3A1,F2RL3,COL1A2,FMOD,TAGLN,C3,CXCR7,FBLN1,INHBA,MMP2,COL1A1,MEG3,SERPINE1,THBS4,SPARC,COL3A1,POSTN,EGFL7,TNFAIP6,COL4A1,CD93,ETS1,FBLN1,CCDC80,ADAMTS9,GPNMB,GSTP1,FN1,SFRP4,C19ORF40,COL6A2,ITGA5,NNMT,MMP3,RNASE1,CLDN5,CTHRC1,DDIT4,LUM,MT2A,SPARC,COL4A1,RGS5,TNFAIP6,ADAMTS4,A…
N_CD44_UP	statistically significantly up-regulated genes between normal CD44+CD24- vs. CD44-CD24+ cells	PMID_17349583	APOD,LOC387763,DCN,SPARC,DHCR24,FAM108A1,RGS5,COL4A2,COL3A1,IGFBP7,LUM,RGMA,COL6A3,EDNRB,IFI6,EEF1A1,SKP1A,RGS5,COL4A1,EDNRB,TGFBI,HMOX1,PROCR,RPL27,VIM,CRISPLD2,CYBRD1,MMP9,MT1M,COL3A1,FMOD,DCN,GJA4,IGFBP5,MEG3,CCL3L1,SERPINE1,HLA-DPA1,LOC387763,LRP1,MST150,RGS5,AQP1,C1S,IL1R1,MSX1,SRPX,ID3,IL1B,ITM2A,MAP1LC3B,THBS4,WBP5,A2M,EPB41L2,IGFBP5,INADL,COL1A1,COL3A1,COL4A1,LOC387763,MSC,NR4A3,PAK2,PLXD…
MaSC_UP	genes up-regulated in CD29hiCD24+ mammary epithelial cells vs CD29loCD24+ mammary epithelial cells with fold change >3	PMID_20383121	CXCL14,COL17A1,ACTG2,MYH11,CXCL14,MYL9,COL17A1,ODZ2,TRP63,MYLK,SERPINB11,MOXD1,RELN,IGFBP3,MYLK,COL17A1,CDH3,KRT5,UGT1A10,1500015O10RIK,SNAI2,TPM2,COL7A1,TAGLN,UGT1A10,IGFBP2,SERPINA3H,MYLK,ACTA2,SPEER4C,MYL9,ACTA2,DKK3,COL14A1,GM106,GP38,ACTA2,LOC664837,DKK3,RTN1,5430433G21RIK,ADAMTS18,SOBP,TGFB1I1,WIF1,SOBP,CACNA2D1,ID4,ADAMTS18,MRVI1,CAPN6,LHFP,LAMA1,SEMA5A,WNT10A,DPYSL3,MOXD1,IL17B,LGALS7,TGF…
MaSC_DOWN	genes down-regulated in CD29hiCD24+ vs CD29loCD24+ with fold change >3	PMID_20383121	HOOK2,LDOC1L,GM166,PIGL,STARD10,4933439C20RIK,KTN1,UNC93B1,CMAS,PLB1,STARD3,5830467E07RIK,UNC93B1,CBS,AI413582,SCML4,ANXA8,RBKS,RB1,PPAP2C,A430096A09RIK,4930455F23RIK,SNHG11,PDLIM2,MARVELD3,DTX4,ODZ4,GNB5,PSMB8,SIRT5,C920004C08RIK,TRIB2,OPLAH,CTNNBL1,ACY3,1110008L16RIK,PPAPDC2,TRP53INP2,SLC1A1,EG665509,LMO7,PPAPDC2,CCDC19,4930539E08RIK,PKIG,GIPC1,THA1,ULK3,E030040L08RIK,C430004E15RIK,LOC100044475…
IGS_UP	genes up-regulated in CD44+CD24−/low tumorigenic breast-cancer cells vs that of normal breast epithelium	PMID_17229949	KIAA0436,AMMECR1,NOL8,DPF2,DKFZP564K0822,PLP2,MAPK14,HS2ST1,KDELR3,PDE8A,KIAA1287,LOC144233,ISGF3G,AGPS,C6ORF107,LOC286505,GNPDA1,PNAS4,METTL2,FLJ12760,FLJ11752,STK39,SCNM1,HSPC163,FLJ20530,THUMPD3,MGC45564,JTV1,NUP37,NUDT5,ALG2,CSTF1,NSF,ATXN3,KIAA0276,CAP350,ETAA16,C11ORF17,SNARK,KLHL20,THEM2,CASP8,NUCKS,HAN11,FLJ12806,DBR1,RAD23B,CNOT4,STAM,PAK2,EIF4E2,ARPC5,CSNK2A1,DNAJC13,DNAPTP6,FLJ12439,TI…
P4_UP	up-regulated genes with fold change>3 between P4 vs. P5	PMID_25241036	ACTA2,MYL9,ID4,SOBP,TAGLN,CNN1,TPM2,TPM2,MYLK,MYLK,CPA6,TRP63,NKD1,IGFBP2,SOSTDC1,ABAT,SNAI2,ACTA2,ACTC1,TAGLN,ANTXR1,SPON2,HUNK,COL7A1,FAM5C,PAPPA,POSTN,ID4,WIF1,5830474E16RIK,SORBS1,PALLD,GNAI1,CALD1,VWA1,IGFBP3,FAM129A,SORCS1,DKK3,SYNPO2,FAM129A,JAG2,SDK1,NEXN,SPOCK3,COL14A1,VGLL3,COL17A1,TMEM200A,BMP7,SCN5A,SYNM,FHOD3,GPRIN3,SMARCA1,BMP7,COL4A1,CALD1,AOC3,KLHL29,HS6ST2,AATK,ARC,CTTNBP2,MRVI1,…
Wnt1_CSC_UP	genes used in cluster analysis for classifying tumorigenic cells from nontumorigenic cells	PMID_17975224	GIMAP4,ACVR2A,C1QB,CD47,HMOX1,PDE2A,PROCR,FLT4,ICAM2,NOTCH4,PLTP,ROBO4,ELTD1,PTPRB,CENTD3,TGM2,LDB2,ITGA5,PRELP,PCDHB3,SULT1A1,IL1RL1,RARRES2,GALNTL2,CTSB,PRKCDBP,VAMP5,STX1A,LGALS9,RENBP,FLT1,CDS2,PLOD1,CXCL14,PRKCB1,GPR155,CTSC,FLI1,IFNAR2,CSF2RB,LAPTM5,GBP4,GIMAP8,UGCG,ESAM,PARP14,ST8SIA4,MPZ,ARHGAP18,RASGRP3,CD93,BCL6B,NPNT,FMOD,CDH13,SYN2,TRIM37,PRKAG2,TCF1,NR4A2,LRCH1,OMD
SPHERE_UP	genes up-regulated in mammosphere-derived cells	PMID_12756227	EMP3,GPC4,FZD2,GHR,IGF2R,NOTCH3,FGFR1,PDGF-??R,ABC,AEBPI,GAS6,WIG1,SCYA2,GPNMB,IGFBP4AND7,SCGF,RARRES,GAP43,FYN,WASPIP,PKD2,OSF2,HXB,NIDANDNID2,CCND2,TIMP3,ADAM12,FHL1,PTOV1,APOE,DCN
CHEMSC_UP	up-regulated Genes in both compound-treated (paclitaxel vs. salinomycin) cancer cells and in normal and neoplastic breast epithelial populations enriched for stem-like cells	PMID_19682730	COL1A2,ENPP2,PCOLCE,CDH11,COL6A2,SERPINF1,SPARC,FBN1,OLFML3,COL1A1,SDC2,THY1,SDC2,IGFBP4,COL6A1,S100A4,COL4A1,POSTN,NRP1,COL4A2,CLEC11A,APOD,EMP3,BIN1,COL18A1
CHEMSC_DOWN	down-regulated Genes in both compound-treated (paclitaxel vs. salinomycin) cancer cells and in normal and neoplastic breast epithelial populations enriched for stem-like cells	PMID_19682730	PPAP2C,HOOK1,EFNA1,TFAP2C,TPD52,SPINT2,EHF,ITGB6,PRRG4,EVA1,S100P,TACSTD1,FXYD3,CD24
GLI1_UP	GLI1_UP.V1_UP: Genes up-regulated in RK3E cells (kidney epithelium) over-expressing GLI1	Pubmed_11719506	C16orf45,C7orf50,CCND2,CSGALNACT1,FEM1A,HLA-DQB1,IFT74,IGFBP6,IGJ,LMO7,M6PR,PLXNA2,POFUT2,PPAPDC2,PPT2,PRKD3,PTH1R,SAR1A,SGTA,STAU1,TMOD3,TRIM23,TXNDC12,WEE1,YBX1,ZBTB16,ZC3H18
SHH_UP	GCNP SHH UP LATE.V1 UP:Genes up-regulated in granule cell neuron precursors (GCNPs) after stimulation with Shh for 24h	Pubmed_11960025	ABCE1,ARIH1,ARL5A,ASB3,ATAD2B,AURKA,AURKB,BOK,C1orf174,C4orf52,C8orf85,CASD1,CASP4,CCND2,CCR2,CD5,CD6,CD80,CDC25A,CDC25C,CDCA7,CDK1,CFDP1,CHEK1,CHP,CKS2,CLCN5,CLIC4,CLIP4,COIL,COPB1,COX7B,CREM,CUL4A,CXorf26,CYP4B1,DDX39A,DDX3X,DES,DIDO1,DLGAP5,DNM1L,E2F8,EIF2A,EIF3A,ELAVL2,ELOVL2,FAM165B,FAM60A,FANCC,FANCM,FBXO11,FMR1NB,FOXA1,FRMD6,FTSJ3,GALNT3,GART,GBP2,GFM2,GNL3,HIGD1A,HNF1A,HNRNPA3,HNRNPU-AS1,…
YAP_UP	CORDENONSI YAP CONSERVED SIGNATURE:YAP conserved signature	Pubmed_22078877	AGFG2,AMOTL2,ANKRD1,ASAP1,AXL,BICC1,BIRC5,CDC20,CDKN2C,CENPF,COL4A3,CRIM1,CTGF,CYR61,DAB2,DDAH1,DLC1,DUSP1,DUT,ECT2,EMP2,ETV5,FGF2,FLNA,FSCN1,FSTL1,GADD45B,GAS6,GGH,GLS,HEXB,HMMR,ITGB2,ITGB5,LHFP,MARCKS,MDFIC,NDRG1,PDLIM2,PHGDH,PMP22,SCHIP1,SDPR,SERPINE1,SGK1,SH2D4A,SHCBP1,SLIT2,STMN1,TGFB2,TGM2,THBS1,TK1,TNNT2,TNS1,TOP2A,TSPAN3
CSC_UP	upregulated genes in HMLER_CD44H+CD44LS vs. CD44L	this study	HLA-DRA,RCAN2,PDE4B,AFF3,EBF2,GYPC,ANPEP,ADAM33,TMEM132D,KAAG1,CD180,SDC2,ENPP2,DCDC2,SCG2,RGS4,CDH6,FBLN2,AK5,FPR1,CREB3L1,SNTB1,RIMS1,SYNGR1,ADAMTSL1,TBX2,EFR3B,MOXD1,COL3A1,BNC2,CLEC3B,PREX1,TBL1X,CHST2,MMP16,PTN,HLA-DPA1,PPARG,GREM1,GLI2,NTNG2,COL6A2,WNT5A,ANXA6,PLA2G16,SYT11,EPHA4,RNF182,MPP4,KIRREL3,MGP,SRGN,NTSR1,KCNK2,CDK15,CPQ,OLFML3,TNFRSF19,PNMA2,ITGA7,NAT8L,WNT5B,HPGD,TBX18,TFPI,AHRR,…
PO2_UP	up-regulated genes in MCF10AT POSH2 vs. control	MCF10AT_POSH2 vs control	KM-PA-2,CTC-487M23,FAM156A,POC1B-GALNT4,ASB2,TRPV1,SH3RF3,MRPL30,RGPD2,AF131215,GCOM1,MUC6,EID3,HIST2H4B,SAMD14,DIO2,PCDHA7,CTD-2192J16,SHISA9,CLDN20,TMEM236,HIST1H2BN,ANKRD33B,NUTM2F,TIMM23B,EVI2A,RERG,NPIPA3,ZNF136,B3GAT1,SPON2,SLC7A7,ZEB2,LAG3,ANKAR,NEURL,GALNT9,SULF1,DMBT1,ZHX1-C8ORF76,TRABD2B,CTGF,SULT1A4,CTC-260F20,SLC25A18,AC105020,KCNIP4,TTC28,PHKG1,FAM132A,GOLGA6L10,SLC5A3,RP11-468E2,IL1…
PO2_DN	down-regulated genes in MCF10AT POSH2 vs. control	MCF10AT_POSH2 vs control	IDS,HID1,KRT9,SLC6A9,NUAK2,ASB9,SLC52A3,MNX1,ADAM19,BSPRY,THAP8,GJC2,TRIM6,SLX1B,C10orf10,TRIM34,MACC1,CD68,ISG20,GPR115,ABCD1,BCL2L2-PABPN1,ZNF599,ZNF490,TSSK6,OCLN,FSIP2,STEAP4,CAMK2B,PCSK4,CAPN3,LRRC3,MYRF,MMP2,LINGO2,DUOX1,SOWAHB,GUCY1B3,S100P,CEMP1,ILDR1,HIST1H4J,IFIT1,PLA2G7,OLFML3,PCDHB12,PPFIBP2,ADAMTSL3,CCDC64B,NT5M,SORBS1,SYT14,HAP1,ELF3,NLGN3,AMOT,MN1,TNFAIP8L3,TLR1,PCDHGB1,HSD17B2,VGL…
PTX3_UP	up-regulated genes in HMLER PTX3 vs. control	HMLER_PTX3 vs control	CTC-435M10,RASL12,TM4SF19,CTD-2545G14,IRAK3,PTX3,GNG7,COL5A1,ANPEP,FABP3,JAM2,UBE2QL1,BNC2,ENPP2,ADAMTS3,CHRDL1,ADAMTS2,AK5,GNG2,HOXC4,FOXF1,CACNG8,SIM2,HTRA3,MEDAG,MMP1,CEND1,FPR1,CHST1,FADS2,CDRT4,WNT5A,STEAP1B,SLIT2,SLC1A1,GALM,PI15,BTNL9,EDNRA,ANO4,NPTX2,RGS4,ANGPT1,PDE7B,SALL1,NUP210,PLCXD3,SOX17,HAS2,PDLIM3,COL6A2,SDC2,PCDHGA8,FBXL7,PNMA2,PRR16,AC002398,RP11-977G19,PRRX1,SLC4A8,TBL1X,MAP1B,…
PTX3_DN	down-regulated genes in HMLER PTX3 vs. control	HMLER_PTX3 vs control	TMC4,CDK18,KLHL29,PITPNM3,FN3K,RAB3A,RHOV,PIK3IP1,RAPGEF3,PPP1R14A,ADAP1,PER3,TMC6,CRYAB,B4GALNT4,hsa-mir-1199,NUPR1,CTRL,PER2,USP2,CFB,PDGFRL,TUBB1,CCDC149,TMEM63C,LCN2,RASA4,IDNK,RSPH4A,PPM1N,PVRL4,HSPA12B,SERPINA3,SCNN1D,GJC2,HSD17B2,LCE3D,C20orf112,B4GALNT3,SGPP2,IL18,TNNT1,FAM65B,TNNI1,GPRC5C,RP11-166B2,NKPD1,ZFPM1,SDK2,KLK1,ATP2A1,CARD9,LRRC56,KRT17,DDN,LPHN1,RNF32,A2ML1,LGALS7B,SPTBN5,KIAA…
