# Supplementary material for: SH3RF3 promotes breast cancer stem-like properties via JNK activation and PTX3 upregulation
Source: Nat Commun. 2020 May 19;11:2487. doi: 10.1038/s41467-020-16051-9 (PMC7237486; doi:10.1038/s41467-020-16051-9)
Supplement: Supplementary file 7 — Source data [file 41467_2020_16051_MOESM7_ESM.xlsx]

## Sheet: figure 1
Fig1B
	Experiment 1:
	CD44L	CD44H	CD44LS
	109	332	1055
	85	214	1110
	96	317	1040
	Experiment 2:
	CD44L	CD44H	CD44LS
	119	317	1225
	107	282	1385
	120	321	1105
	Experiment 3:
	CD44L	CD44H	CD44LS
	105	400	1222
	127	301	1397
	140	369	1575
Fig1C
	paclitaxel	Experiment 1:			Experiment 2:			Experiment 3:			Experiment 4:
		CD44L	CD44H	CD44LS	CD44L	CD44H	CD44LS	CD44L	CD44H	CD44LS	CD44L	CD44H	CD44LS
	0 ng/ml	0.596542	1.13561	1.14505	1.10375	0.982472	0.877266	1.27089	0.973247	1.41283	1.02882	0.908672	0.564854
	10 ng/ml	0.00288184	0.7131	0.165969	0.00864553	0.539668	0.218968	0.0201729	0.674354	0.244073	0.0259366	0.666974	0.182706
	40 ng/ml	0.0201729	0.633764	0.168759	0.0432277	0.511993	0.171548	0.0317003	0.567343	0.182706	0.0662824	0.500923	0.0934449
	200 ng/ml	0.0201729	0.325646	0.101813	0.0201729	0.362546	0.126918	0.00288184	0.305351	0.0962343	0.0144092	0.325646	0.101813
	doxorubicin	Experiment 1:			Experiment 2:			Experiment 3:			Experiment 4:
		CD44L	CD44H	CD44LS	CD44L	CD44H	CD44LS	CD44L	CD44H	CD44LS	CD44L	CD44H	CD44LS
	0 nM	0.908587	1.08498	1.01437	1.06371	1.01281	0.956897	0.958449	0.926659	1.01724	1.06925	0.975553	1.01149
	100 nM	0.354571	1.08033	0.974138	0.526316	1.01746	0.873563	0.570637	1.1362	0.781609	0.581717	1.08265	0.916667
	250 nM	0.606648	1.0454	0.79023	0.65097	0.963912	0.893678	0.590028	1.1362	0.764368	0.559557	1.40396	0.908046
	500 nM	0.457064	0.896391	0.583333	0.554017	0.738068	0.614943	0.512465	0.912689	0.635057	0.457064	0.940629	0.956897
Fig1E
		44L-1	44L-2	44L-3	44H-1	44H-2	44H-3	44LS
	TBX18	-0.98	-0.96	-0.94	0.68	1.81	-0.28	0.66
	C16orf45	-1.14	-1.11	-1.2	0.75	0.8	0.94	0.95
	CHST2	-1.05	-1.04	-1.04	0.09	0.52	1.63	0.89
	RIMS1	-1.13	-1.13	-1.13	0.99	1.21	0.49	0.7
	DDR2	-1.05	-1.02	-1.01	-0.27	1.25	1.13	0.96
	SIX2	-0.94	-0.9	-0.91	1.83	0.47	-0.42	0.86
	PVRL3	-1.18	-1.14	-0.94	0.88	1.48	0.31	0.6
	PPARG	-1.1	-1.08	-1.08	0.71	0.52	1.57	0.46
	ENPP2	-1.03	-1.02	-1.03	0.95	1.07	-0.25	1.31
	MAP1B	-1.11	-1.07	-1.02	0.59	1.63	0.68	0.3
	PDGFRB	-0.96	-0.91	-0.95	0.96	1.14	-0.61	1.33
	SH3RF3	-1.12	-1.09	-1.02	0.89	1.51	0.62	0.21
	ZEB1	-1.1	-1.09	-1.08	1.11	1.29	0.71	0.16
	C14orf132	-1.1	-1.02	-0.95	0.41	0.87	0.09	1.7
	SYT11	-1.05	-1.02	-1.01	0.56	0.68	0.11	1.74
	FAT2	1.3	0.2	1.67	-0.79	-0.79	-0.79	-0.79
	GJB4	0.96	1.88	0.29	-0.79	-0.79	-0.78	-0.78
	S100A14	0.88	1.91	0.35	-0.78	-0.78	-0.78	-0.79
	FXYD3	0.67	2.09	0.17	-0.73	-0.73	-0.73	-0.73
	TP63	1.54	0.48	1.29	-0.83	-0.83	-0.83	-0.83
	CBLC	0.72	1.94	0.49	-0.78	-0.79	-0.79	-0.79
	CKMT1A	0.99	1.66	0.7	-0.84	-0.83	-0.84	-0.84
	CDH1	1.38	0.49	1.45	-0.83	-0.83	-0.83	-0.83
	KRT6B	1.32	0.83	1.28	-0.86	-0.86	-0.86	-0.86
	KLK5	0.82	2	0.21	-0.76	-0.76	-0.76	-0.76
	RAB25	1.13	1.73	0.37	-0.81	-0.81	-0.81	-0.81
	SLC1A6	0.87	1.95	0.26	-0.77	-0.77	-0.77	-0.77
	MIR205HG	1.12	0.82	1.47	-0.85	-0.85	-0.85	-0.85
	GRHL2	1.38	0.66	1.34	-0.85	-0.84	-0.85	-0.85
	CASP14	1.31	1.58	0.36	-0.81	-0.81	-0.81	-0.81
Fig1F
	Experiment 1:
	HMLER			HMLE		MCF10AT
	CD44L	CD44H	CD44LS	CD44L	CD44H	CD44L	CD44H
	0.894963	10.4387	5.91555	0.916505	2.77929	0.919102	1.99353
	1.10504	9.23567	5.12894	1.0835	2.82708	1.0809	2.15336
	Experiment 2:
	HMLER			HMLE		MCF10AT
	CD44L	CD44H	CD44LS	CD44L	CD44H	CD44L	CD44H
	0.955384	10.1515	4.47339	0.977048	2.31012	0.770655	2.3079
	1.04462	11.1688	4.11472	1.02295	2.52791	1.22934	1.82631
	Experiment 3:
	HMLER			HMLE		MCF10AT
	CD44L	CD44H	CD44LS	CD44L	CD44H	CD44L	CD44H
	1.14366	15.5099	5.12805	1.18528	1.77057	0.984186	2.37761
	0.856341	13.3198	4.09484	0.814724	1.92285	1.01581	1.89416
							anti-SH3RF3
							anti-α-TUBULIN

## Sheet: figure 2
Fig2A
			anti-SH3RF3
							anti-SH3RF3					anti-SH3RF3
			anti-α-TUBULIN				anti-α-TUBULIN					anti-α-TUBULIN
Fig2B
			Experiment 1:	Experiment 2:	Experiment 3:
	HMLE	control	6.7	6.68	6.72
		SH3RF3	15.9	16.5	15.4
	MCF10AT	control	0.4	0.35	0.37
		SH3RF3	2.06	2.12	2.09
	MDA-MB-231	control	2.99	3.1	3.13
		SH3RF3	5.32	5.58	5.1
Fig2C
		Experiment 1:		Experiment 2:		Experiment 3:
	HMLE	control	SH3RF3	control	SH3RF3	control	SH3RF3
		12	30	7	35	13	22
		8	23	12	25	10	36
		9	20	9	21	11	27
		Experiment 1:		Experiment 2:		Experiment 3:
	MCF10AT	control	SH3RF3	control	SH3RF3	control	SH3RF3
		202	316	185	242	151	314
		205	331	209	302	216	338
		189	317	188	270	208	317
		Experiment 1:		Experiment 2:		Experiment 3:
	MDA-MB-231	control	SH3RF3	control	SH3RF3	control	SH3RF3
		103	183	92	187	87	127
		80	140	83	193	81	157
		75	151	88	136	90	170
Fig2E
	control	SH3RF3
	45.2626	327.126
	0	133.346
	0	158.468
	0	152.409
	0	48.0064
	0	38.8162
	0	0
	0	0
	0	0
	0	0

## Sheet: figure 3
Fig3A
				anti-SH3RF3					anti-SH3RF3
				anti-α-TUBULIN					anti-α-TUBULIN
Fig3B
			Experiment 1:	Experiment 2:	Experiment 3:
	CD44H	control	40.4	42	39.8
		siSH3RF3-1	25.3	26.8	25.7
		siSH3RF3-2	34.2	36	35.4
	MCF10CA1h	control	2.04	2	1.83
		shSH3RF3-1	0.81	0.77	0.8
		shSH3RF3-2	0.76	0.83	0.77
Fig3C
		Experiment 1:			Experiment 2:			Experiment 3:
	CD44H	control	siSH3RF3-1	siSH3RF3-2	control	siSH3RF3-1	siSH3RF3-2	control	siSH3RF3-1	siSH3RF3-2
		364	136	216	317	151	173	353	172	260
		420	161	203	322	167	188	375	136	245
		356	142	207	290	160	176	381	177	210
		Experiment 1:			Experiment 2:			Experiment 3:
	MCF10CA1h	control	shSH3RF3-1	shSH3RF3-2	control	shSH3RF3-1	shSH3RF3-2	control	shSH3RF3-1	shSH3RF3-2
		130	61	46	156	67	46	171	84	62
		142	72	70	117	64	85	172	64	93
		147	62	69	144	49	75	129	78	82
Fig3E
	control	shSH3RF3-1	shSH3RF3-2
	700.749	0	227.927
	428.205	0	30.4514
	474.98	0	0
	461.211	0	0
	364.372	0	0
	14.7451	0	0
	0	0	0
	0	0	0

## Sheet: figure 4
Fig4A
		CD44L-1	CD44L-2	CD44L-3	CD44H-1	CD44H-2	CD44H-3	CD44LS	SH3RF3/control
	PTX3	-0.58	-0.58	-0.58	0.03	0.1	2.16	-0.56	1.087
	SH3RF3	-1.04	-1.01	-0.94	0.82	1.4	0.58	0.2	2.866
	DCLK2	-0.77	-0.8	-0.75	-0.02	0.1	0.2	2.04	1.068
	ZEB2	-0.97	-0.78	-0.88	0.19	0.77	1.74	-0.08	1.276
	CTGF	-0.56	-0.61	-0.5	-0.14	2.15	-0.59	0.24	1.137
	TTC28	-0.73	-0.66	-0.67	-0.06	0.1	-0.11	2.14	1.114
	DMBT1	-0.55	-0.59	-0.5	-0.45	0.58	-0.56	2.06	1.147
	CLIC3	0.2	2.13	-0.01	-0.45	-0.55	-0.79	-0.54	-1.497
	EPS8L1	0.82	1.68	0.49	-0.74	-0.74	-0.68	-0.84	-1.435
	KRT16	0.55	2.04	-0.13	-0.64	-0.59	-0.6	-0.64	-1.77
	C10orf10	0.54	2.02	-0.04	-0.68	-0.69	-0.7	-0.45	-1.056
	DUOX1	1.09	1.38	0.67	-0.8	-0.76	-0.78	-0.79	-1.145
	CAMK2B	1.06	1.63	0.24	-0.68	-0.7	-0.77	-0.78	-1.114
	CA2	0.99	1.7	0.2	-0.62	-0.75	-0.76	-0.76	-1.522
	KRT14	1.08	1.57	0.34	-0.76	-0.75	-0.73	-0.75	-1.44
	SERPINB2	1.39	0.51	1.2	-0.77	-0.77	-0.78	-0.78	-2.27
	HEPHL1	1.22	0.97	1	-0.8	-0.79	-0.8	-0.8	-1.565
	MMP9	0.44	2	0.2	-0.66	-0.66	-0.66	-0.66	-2.943
	KLK8	0.89	1.67	0.43	-0.75	-0.74	-0.75	-0.75	-1.441
	KLK10	0.72	1.55	0.83	-0.78	-0.77	-0.77	-0.78	-1.863
	KLK7	0.92	1.31	0.95	-0.8	-0.8	-0.79	-0.8	-1.923
	KLK5	0.76	1.85	0.19	-0.7	-0.7	-0.7	-0.7	-1.48
	IL1RN	0.98	1.73	0.15	-0.71	-0.71	-0.71	-0.71	-1.377
	SPRR1B	0.62	2.02	-0.2	-0.61	-0.61	-0.61	-0.61	-1.565
Fig4B
	Experiment 1:
	HMLE		MCF10AT		MDA-MB-231		CD44H			MCF10CA1h
	control	SH3RF3	control	SH3RF3	control	SH3RF3	control	siSH3RF3-1	siSH3RF3-2	control	shSH3RF3-1	shSH3RF3-2
	0.847352	4.21014	0.890608	3.25087	1.01511	2.3329	0.993841	0.374522	0.430547	1.06002	0.214588	0.409891
	1.15265	6.13269	1.10939	3.35744	0.984887	2.17934	1.00616	0.265232	0.391835	0.939977	0.105756	0.186203
	Experiment 2:
	HMLE		MCF10AT		MDA-MB-231		CD44H			MCF10CA1h
	control	SH3RF3	control	SH3RF3	control	SH3RF3	control	siSH3RF3-1	siSH3RF3-2	control	shSH3RF3-1	shSH3RF3-2
	1.13419	4.29506	0.860433	2.30753	0.74989	1.9829	1.03143	0.365844	0.421642	0.922624	0.40064	0.423033
	0.865808	3.16145	1.13957	2.61429	1.25011	3.06008	0.968567	0.34649	0.335003	1.07738	0.180613	0.323254
	Experiment 2:
	HMLE		MCF10AT		MDA-MB-231		CD44H			MCF10CA1h
	control	SH3RF3	control	SH3RF3	control	SH3RF3	control	siSH3RF3-1	siSH3RF3-2	control	shSH3RF3-1	shSH3RF3-2
	1.06007	3.2892	0.998256	2.16465	0.982448	1.98148	0.988717	0.544032	0.486535	1.04486	0.504303	0.397983
	0.939931	3.03673	1.00174	2.33719	1.01755	1.99057	1.01128	0.607258	0.612836	0.955136	0.538863	0.39479
				anti-PTX3					anti-PTX3
														anti-PTX3
				Ponc.S					Ponc.S					Ponc.S
Fig4C
	sample	SH3RF3	PTX3
	MDAMB436_BREAST	13.3771	16.0356
	DU4475_BREAST	12.9235	4.07072
	HCC1569_BREAST	12.4289	14.2713
	MDAMB468_BREAST	12.2213	8.50345
	HS274T_BREAST	11.891	20.2216
	MDAMB231_BREAST	11.7527	14.887
	HS578T_BREAST	11.6535	15.067
	HCC1143_BREAST	11.378	13.7495
	MDAMB157_BREAST	10.8852	16.4271
	JIMT1_BREAST	10.8448	8.37228
	CAL51_BREAST	10.8319	14.1043
	HCC2157_BREAST	10.6924	9.24635
	BT549_BREAST	10.6708	10.5089
	HCC1395_BREAST	10.3369	12.5881
	HCC1599_BREAST	10.0014	7.69528
	MDAMB361_BREAST	9.58419	12.7053
	HCC1937_BREAST	9.57879	10.1814
	BT474_BREAST	8.03309	6.66386
	CAL148_BREAST	8.03083	5.8666
	HMEL_BREAST	8.028	10.4761
	HCC1187_BREAST	7.87468	16.4596
	HCC38_BREAST	7.64893	10.538
	HCC1806_BREAST	7.00461	10.9313
	HDQP1_BREAST	6.00897	11.1283
	T47D_BREAST	5.89269	5.88621
	UACC812_BREAST	5.76458	9.7718
	MDAMB134VI_BREAST	5.67923	5.27834
	HCC1419_BREAST	5.39704	2.44293
	HCC1428_BREAST	5.3211	7.12168
	HCC1954_BREAST	4.91881	5.13477
	EFM19_BREAST	4.89865	6.3369
	HMC18_BREAST	4.82186	8.9138
	BT483_BREAST	4.80134	4.37975
	MDAMB175VII_BREAST	4.79444	5.7654
	UACC893_BREAST	4.52093	7.96968
	EFM192A_BREAST	4.41619	9.07094
	HCC202_BREAST	4.25067	8.49937
	KPL1_BREAST	3.92758	5.14358
	AU565_BREAST	3.46584	6.17356
	ZR7530_BREAST	3.36477	6.16576
	SKBR3_BREAST	3.32847	6.12972
	ZR751_BREAST	3.30773	9.71317
	HCC70_BREAST	3.30474	6.60832
	CAL120_BREAST	3.13351	11.7053
	HCC2218_BREAST	3.00323	3.2185
	MDAMB415_BREAST	2.84157	6.73049
	CAMA1_BREAST	2.66416	6.05013
	MDAMB453_BREAST	2.08385	3.88522
	CAL851_BREAST	1.70777	12.8716
	BT20_BREAST	1.26072	5.64598
	MCF7_BREAST	0.580184	3.3833
Fig4D
				anti-PTX3
				Ponc.S
Fig4E
	Experiment 1:		Experiment 2:		Experiment 3:
	control	SH3RF3	control	SH3RF3	control	SH3RF3
	15	33	19	29	8	24
	17	29	11	24	17	21
	14	24	7	24	11	30
Fig4G
		Experiment 1:	Experiment 2:	Experiment 3:
	control	6.65	6.55	6.99
	SH3RF3	11	11.4	11.6
Fig4K
	Experiment 1:
		control		PTX3
	FADS2	1.09499	0.90501	6.03247	6.50941
	SDC2	1.04773	0.95227	3.78642	3.68511
	RRM2	1.00694	0.993061	3.38373	3.1945
	HHIP	0.8997	1.1003	2.43693	2.26887
	WEE1	0.997017	1.00298	1.95257	2.09445
	SLIT2	0.83803	1.16197	2.4528	2.23343
	CTGF	1.02522	0.974778	2.2262	2.17259
	DLC1	1.11198	0.888018	1.29226	1.17217
	Experiment 2:
		control		PTX3
	FADS2	1.08251	0.917485	4.98043	4.86084
	SDC2	0.780687	1.21931	3.17174	2.4151
	RRM2	1.01444	0.985565	2.11206	2.05948
	HHIP	0.971576	1.02842	2.28484	1.78131
	WEE1	1.06381	0.936192	1.45174	1.51241
	SLIT2	1.002	0.997998	2.182	2.42781
	CTGF	1.01776	0.982244	1.61475	1.59223
	DLC1	1.11404	0.885961	1.52041	1.50847
	Experiment 3:
		control		PTX3
	FADS2	1.03832	0.961684	4.32361	1.9467
	SDC2	1.01139	0.98861	1.91223	1.90126
	RRM2	1.07158	0.928425	2.2219	2.15034
	HHIP	1.08652	0.913477	1.95203	1.5744
	WEE1	0.961042	1.03896	1.70973	1.55412
	SLIT2	0.949464	1.05054	1.94528	2.19956
	CTGF	0.94718	1.05282	1.86892	1.89538
	DLC1	1.12134	0.878658	1.65556	1.63864

## Sheet: figure 5
Fig5A
	SH3RF3_UP	PTX3_UP		SH3RF3_DN	PTX3_DN
	87.3011	98.8826		169.026	163.191
	107.023	101.959		161.452	161.152
	91.4528	109.571		125.124	153.459
	88.2255	98.2771		145.551	187.114
	164.744	173.695		141.481	122.034
	154.54	135.467		122.863	130.807
	84.3296	107.905		129.474	142.923
	98.641	146.785		135.853	137.139
	123.822	124.768		193.259	144.731
	85.833	99.8875		126.709	155.994
	108.605	96.8448		109.408	147.598
	83.1548	103.472		158.115	150.093
	102.232	106.756		126.327	159.605
	131.727	128.34		185.963	162.436
	139.382	130.48		173.067	152.203
	118.312	147.531		163.832	143.425
	104.615	96.4949		150.191	159.552
	98.6108	98.6238		125.778	176.524
	90.6747	102.1		116.197	150.949
	117.195	114.674		145.9	168.95
	92.838	91.5141		154.859	160.812
	92.9342	106.819		157.742	161.757
	103.304	118.22		224.893	190.935
	102.363	109.397		189.545	157.819
	108.035	105.718		152.067	162.618
	110.713	103.916		151.036	155.28
	84.8828	90.8809		161.575	163.851
	169.901	142.717		172.124	159.04
	91.1151	127.201		211.838	172.411
	85.9538	133.867		184.36	165.027
	99.9466	114.476		103.196	142.059
	167.906	127.01		234.838	195.629
	215.595	232.796		226.627	166.348
	103.752	116.995		150.089	147.628
	110.684	105.575		129.798	157.844
	113.838	103.086		128.073	158.44
	103.649	97.9605		106.664	165.131
	107.14	173.882		131.166	127.268
	91.7851	101.624		185.145	176.623
	137.879	129.677		125.278	126.225
	108.839	123.931		154.475	167.515
	98.885	137.236		175.179	188.763
	113.056	164.099		151.989	152.467
	104.743	102.787		134.579	149.639
	120.161	104.057		191.257	168.468
	94.6585	100.166		172.004	163.698
	88.6317	112.606		137.295	161.113
	98.6667	107.133		142.344	164.203
	88.2949	96.1027		158.391	150.923
	81.7318	104.675		155.107	158.533
	87.8879	102.968		150.062	145.835
Fig5C
		control	PTX3	control	SH3RF3
	SLIT2	-1.24433	-0.105529	0.160411	1.18945
	CTGF	-0.930611	-0.172745	-0.313025	1.41638
	PMP22	-0.0532529	1.42794	-0.768823	-0.605862
	BICC1	-1.09131	1.11424	-0.544028	0.521103
	DDAH1	0.00287781	1.37811	-0.961819	-0.419171
	DLC1	-0.629269	1.35636	-0.86354	0.136454
	SHCBP1	-0.0990662	1.43041	-0.835793	-0.495548
	MDFIC	-0.0543387	1.41369	-0.872836	-0.486512
	CENPF	-0.950997	-0.726719	0.55591	1.12181
	WEE1	-1.20269	-0.409252	0.597575	1.01437
	TOP2A	-1.42288	0.571936	0.0471685	0.80378
	CYR61	0.0421642	1.08778	-1.33197	0.202029
	ECT2	-0.965818	1.32523	-0.53068	0.171266
	ASAP1	-0.962121	-0.317924	-0.119579	1.39962
	FSTL1	0.584721	1.09326	-1.00494	-0.673041
	TSPAN3	-1.25874	-0.0769536	0.159117	1.17658
	HEXB	-1.25417	-0.240959	0.393091	1.10204
	DUSP1	0.465196	1.16013	-1.05438	-0.570951
	THBS1	-0.890332	-0.81443	0.639182	1.06558
Fig5D
						anti-PTX3
						Ponc.S
Fig5F
			Experiment 1:	Experiment 2:	Experiment 3:	Experiment 4:
	control	control	3.84	3.64	3.12	3.86
		siPTX3-1	2.37	3.51	1.21	1.15
		siPTX3-2	1.4	2.77	0.95	1.01
	SH3RF3	control	7.08	7.74	4.59	4.97
		siPTX3-1	2.86	3.42	2.79	3.4
		siPTX3-2	2.8	3.45	0.7	0.9
Fig5G
	Experiment 1:
	control			SH3RF3
	control	siPTX3-1	siPTX3-2	control	siPTX3-1	siPTX3-2
	105	45	30	179	61	41
	96	39	32	167	55	48
	91	52	40	178	58	45
	Experiment 2:
	control			SH3RF3
	control	siPTX3-1	siPTX3-2	control	siPTX3-1	siPTX3-2
	87	46	56	169	65	54
	100	60	47	172	63	60
	80	55	52	167	72	52
	Experiment 3:
	control			SH3RF3
	control	siPTX3-1	siPTX3-2	control	siPTX3-1	siPTX3-2
	77	51	59	163	64	54
	72	43	46	186	62	46
	99	44	41	176	73	51

## Sheet: figure 6
Fig6A
	Experiment 1:
	DMSO		SP600125		XAV939		BAY11-7082
	control	SH3RF3	control	SH3RF3	control	SH3RF3	control	SH3RF3
	1.03675	2.48569	0.147371	0.23212	1.21427	2.19344	0.775069	2.50146
	0.963282	2.69338	0.139972	0.190113	1.13735	2.16175	0.781787	2.51646
	Experiment 2:
	DMSO		SP600125		XAV939		BAY11-7082
	control	SH3RF3	control	SH3RF3	control	SH3RF3	control	SH3RF3
	1.03496	2.81739	0.396772	0.434336	0.712471	2.04543	1.28506	2.83112
	0.964791	2.95359	0.704128	0.206887	0.815606	2.03629	1.52512	3.01326
	Experiment 3:
	DMSO		SP600125		XAV939		BAY11-7082
	control	SH3RF3	control	SH3RF3	control	SH3RF3	control	SH3RF3
	1.07302	2.7468	0.310743	0.458757	0.764146	2.04078	0.633637	1.96543
	0.926976	2.71785	0.333243	0.403447	0.761285	2.00632	0.638643	1.95337
						anti-PTX3
						Ponc.S
Fig6B
	Experiment 1:
	DMSO		SP600125		XAV939		BAY11-7082
	control	SH3RF3	control	SH3RF3	control	SH3RF3	control	SH3RF3
	16	43	13	15	11	26	15	22
	17	55	12	12	9	21	13	25
	20	44	14	14	11	19	12	23
	Experiment 2:
	DMSO		SP600125		XAV939		BAY11-7082
	control	SH3RF3	control	SH3RF3	control	SH3RF3	control	SH3RF3
	16	31	10	14	12	18	11	19
	15	34	12	12	12	16	9	17
	12	33	9	15	13	19	12	21
	Experiment 3:
	DMSO		SP600125		XAV939		BAY11-7082
	control	SH3RF3	control	SH3RF3	control	SH3RF3	control	SH3RF3
	13	33	12	12	12	26	13	20
	13	29	9	10	9	23	10	22
	16	30	11	13	10	25	11	19
Fig6C
				anti-PTX3
				Ponc.S
Fig6D
	Experiment 1:
	DMSO		SP600125
	control	SH3RF3	control	SH3RF3
	91	172	40	52
	114	164	52	45
	108	154	39	57
	Experiment 1:
	DMSO		SP600125
	control	SH3RF3	control	SH3RF3
	97	152	47	53
	103	144	53	59
	96	141	51	55
	Experiment 1:
	DMSO		SP600125
	control	SH3RF3	control	SH3RF3
	111	157	44	45
	104	156	41	52
	99	160	47	54
Fig6E
								anti-SH3RF3
								anti-p-JNK
								anti-JNK
								anti-p-JUN
								anti-JUN
								anti-α-TUBULIN
Fig6F
	Experiment 1:
		control		SH3RF3
	MMP3	1.09513	0.904874	4.84122	4.63797
	CD44	1.1541	0.8459	4.68347	5.06361
	EGFR	0.913768	1.08623	1.84529	1.53129
	MGST1	1.18067	0.819326	11.4121	12.0136
	ENPP2	0.463582	1.53642	7.44527	6.15725
	Experiment 2:
		control		SH3RF3
	MMP3	0.844417	1.15558	7.67474	5.88608
	CD44	1.05304	0.946962	4.0497	4.93241
	EGFR	0.947853	1.05215	1.72227	1.69459
	MGST1	0.344383	1.65562	11.0213	7.95431
	ENPP2	1.23604	0.763964	7.66953	8.94901
	Experiment 3:
		control		SH3RF3
	MMP3	0.606186	1.39381	5.76285	3.59947
	CD44	1.02547	0.974531	2.79098	2.57026
	EGFR	0.970803	1.0292	1.33494	1.34921
	MGST1	1.2601	0.739896	14.1722	13.0804
	ENPP2	0.753505	1.2465	16.0023	17.3457
Fig6G
	Experiment 1:
		control				JUN-HA
		IgG		HA		IgG		HA
	P1	1.23553	2.13955	1.41019	1.7928	3.55253	4.51892	20.8082	19.2883
	P2	1.10605	0.98295	0.630397	0.526429	2.76261	1.97657	9.27627	7.59738
	P3	0.518031	0.437798	0.423886	0.432425	0.892734	0.754534	7.87609	7.81716
	P4	0.583362	0.542426	0.361452	0.446997	1.10878	1.15278	7.80148	8.53285
	Experiment 2:
		control				JUN-HA
		IgG		HA		IgG		HA
	P1	0.214672	0.131145	0.193122	0.19157	0.995561	1.4502	4.77307	4.7538
	P2	0.77979	0.676561	0.812072	0.64223	1.33749	1.55773	2.4932	2.70121
	P3	0.347148	0.3927	0.37216	0.39718	1.12534	0.974254	1.90152	2.12675
	P4	0.420201	0.395893	0.548805	0.423401	0.480588	0.494115	0.904135	0.925662
	Experiment 3:
		control				JUN-HA
		IgG		HA		IgG		HA
	P1	0.381226	0.351226	0.547534	0.108838	0.723202	0.697174	3.39417	3.4167
	P2	0.684662	0.638727	1.01126	1.00724	1.21151	1.01469	2.87634	3.15204
	P3	0.39802	0.405791	0.308714	0.301582	0.647003	0.488363	1.63193	1.72677
	P4	0.7674	0.765163	0.862792	0.963037	0.768066	1.09642	1.68774	1.77048
Fig6H
		Experiment 1:		Experiment 2:		Experiment 3:
		control	c-JUN	control	c-JUN	control	c-JUN
	-2263~+52	1.01954	3.92473	1.02606	3.98318	0.954397	4.01533
	-968~+52	0.939329	4.10162	1.07195	4.39925	0.98872	4.71931
	-260~+52	0.845084	8.33851	1.05659	9.04719	1.09832	8.87641
	-111~+52	0.997457	3.42291	1.06103	3.25441	0.941513	3.39417
	mut A	1.01543	2.27897	0.965381	2.41096	1.01919	2.58275
	mut AB	0.940056	1.52861	0.974464	2.12628	1.08548	1.76702
	mut ABC	1.03823	1.52305	1.02676	1.16442	0.935012	1.43057

## Sheet: figure 7
Fig7A
							anti-FLAG
							anti-HA
Fig7B
					anti-FLAG
					anti-GST
					anti-FLAG
					anti-GST
Fig7C
					anti-FLAG
					anti-HA
					anti-FLAG
					anti-HA
Fig7D
						anti-FLAG
						anti-HA
						anti-GST
Fig7E
					anti-HA
					anti-GST
					anti-HA
					anti-GST
					anti-FLAG
Fig7F
					anti-FLAG
					anti-HA
					anti-HA
Fig7G
					anti-JIP
					anti-SH3RF3
					anti-p-JUN
					anti-JUN
					anti-α-TUBULIN
Fig7H
					anti-FLAG
					anti-GST
					anti-FLAG
					anti-HA
					anti-FLAG
					anti-HA

## Sheet: figure 8
Fig8A
		LTMBC-1				LTMBC-1
	# organoids					size of organoids
		replicate 1	replicate 2	replicate 3		control	SH3RF3
	control	39	12	26		257.1	137
	SH3RF3	67	68	50		162	289
						178	279
						102	256
						135	307
						111	261
						94	281
						126	112
						81	131
						252	154
						71	112
						95	498
						140	186
						141	154
						211	143
						231	277
						191	522
						117	325
						116	116
						127	181
						127	164
						130	285
						83	199
						158	210
						106	205
						247	343
						237	346
						129	351
						118	256
						118	184
						186	161
						210	242
						100	378
						157	156
						267	505
						212	500
						304	152
						246	163
						193	152
						91	134
						75	123
						156	228
						147	278
						207	274
						211	297
						201	264
						142	406
						155	220
						85	133
						152	232
						90	215
						85	255
						94	238
						223	264
						334	294
						172	151
						89	368
						98	270
						122	264
						72	227
						113	173
						238	189
						164	113
						242	228
						228	145
						123	445
						145	400
						116	336
						115	89
						86	282
						152	114
						115	260
						154	155
						167	398
						127	222
						164	189
						114	116
						90	112
						203	156
						113	321
						143	183
						115	253
							134
							220
							282
							260
							236
							272
							200
							233
							202
							265
							238
							144
							374
							210
							208
Fig8B
		LTMBC-2
	# organoids
		replicate 1	replicate 2	replicate 3
	control	3	2	3
	SH3RF3	7	6	8
		LTMBC-3
	# organoids
		replicate 1	replicate 2	replicate 3
	control	17	22	16
	SH3RF3	33	32	44
Fig8C
		LTMGC-1
	# organoids
		replicate 1	replicate 2	replicate 3
	control	3	1	2
	SH3RF3	14	8	14
		LTMGC-2
	# organoids
		replicate 1	replicate 2	replicate 3
	control	20	24	25
	SH3RF3	34	46	37
		LTMGC-4
	# organoids
		replicate 1	replicate 2	replicate 3
	control	40	57	44
	SH3RF3	109	150	140
		LTMGC-14
	# organoids
		replicate 1	replicate 2	replicate 3
	control	33	38	34
	SH3RF3	56	78	61
Fig8G
		CD44_high	CD44_low
	SH3RF3_high	0.9	0.1
	SH3RF3_median	0.45	0.55
	SH3RF3_low	0.25	0.75
Fig8H
	SH3RF3	CD44
	8.07901	5.36612
	7.17294	4.43599
	6.66611	4.62063
	6.21685	4.44308
	5.74602	6.47951
	4.75433	2.95237
	4.70802	3.55357
	4.28267	5.07067
	4.27916	1.76209
	4.06799	3.21479
	3.84742	2.44415
	3.81628	-3.08239
	3.74343	2.87915
	3.66911	2.21188
	3.64634	2.7352
	3.64247	2.04993
	3.63917	2.12141
	3.6239	2.44188
	3.46343	5.38816
	3.30372	1.8237
	3.24641	2.98451
	3.09095	2.02999
	3.03028	4.65244
	2.97826	1.55941
	2.87535	0.594309
	2.75892	-1.11529
	2.73962	0.372062
	2.73314	0.253485
	2.67774	2.87335
	2.62838	6.4874
	2.61898	0.617672
	2.29513	0.774419
	2.22812	-1.14064
	2.19531	3.00226
	1.50466	1.5072
	1.4487	0.602229
	1.3253	2.07633
	1.31607	1.31656
	0.156118	2.31349
	-1.47456	3.38722

## Sheet: Supplementary figure 1
Fig S1B
	Experiment 1:
	ALDH-	ALDH+
	0.901811	15.7786
	1.09819	16.4396
	Experiment 2:
	ALDH-	ALDH+
	1.03717	15.457
	0.962827	13.434
	Experiment 2:
	ALDH-	ALDH+
	1.17748	26.6094
	0.822521	33.1888
Fig S1C
				anti-HA
				anti-α-TUBULIN
Fig S1D
	Experiment 1:		Experiment 2:		Experiment 3:
	control	Sh3rf3	control	Sh3rf3	control	Sh3rf3
	243	428	201	425	204	377
	185	378	158	422	154	403
	178	334	247	374	223	395
Fig S1E
			anti-SH3RF3
			anti-α-TUBULIN

## Sheet: Supplementary figure 2
Fig S2A
				anti-PTX3
				Ponc.S
Fig S2B
	HMLER
	Experiment 1:		Experiment 2:		Experiment 3:
	control	PTX3	control	PTX3	control	PTX3
	11	45	25	75	17	36
	15	43	20	70	20	41
	14	40	24	50	16	39
	MCF10AT
	Experiment 1:		Experiment 2:		Experiment 3:
	control	PTX3	control	PTX3	control	PTX3
	129	190	86	173	109	175
	100	178	90	132	115	153
	108	171	67	151	99	167

[truncated: 3 more sheets: Supplementary figure 3, Supplementary figure 4, Supplementary figure 5]
